# Supplementary material for: Altered gene expression patterns of innate and adaptive immunity pathways in transgenic rainbow trout harboring Cecropin P1 transgene
Source: BMC Genomics. 2014 Oct 11;15(1):887. doi: 10.1186/1471-2164-15-887 (PMC4201688; doi:10.1186/1471-2164-15-887)
Supplement: Supplementary file 1 — Additional file 1: A complete list of common DEGs of the three organs. (XLSX 47 KB) [file 12864_2014_6557_MOESM1_ESM.xlsx]

## Sheet: 478 DEGs in common
Gene	Description	Spleen	Liver	Kidney
Aatk	Serine/threonine-protein kinase LMTK1	3.26171	0.0877224	0.372729
ABCG2	ATP-binding cassette sub-family G member 2	3.41371	2.36637	0.418951
ABHD5	Abhydrolase domain-containing protein 5	2.34609	3.02323	3.51884
Acly	ATP-citrate synthase	0.355262	0.331354	0.478139
acpl2	Acid phosphatase-like protein 2 precursor	0.294184	0.206804	2.85073
ACRC	Acidic repeat-containing protein	0.24891	0.295042	0.364316
acsbg2	Long-chain-fatty-acid--CoA ligase ACSBG2	5.0708	0.471447	4.17398
actb	Actin, cytoplasmic 1	2.36172	2.74206	0.408409
acyp2	Acylphosphatase-2	0.458192	0.470314	0.468501
ADAM17	ADAM 17 precursor	7.33618	8.84931	3.326
ADAM9	ADAM 9 precursor	3.08289	2.22555	2.53407
ADFP	Adipophilin	6.35239	3.33633	6.10747
ADNP	Activity-dependent neuroprotector homeobox protein	0.335641	2.73901	2.07643
ADSSL1	Adenylosuccinate synthetase isozyme 1	3.65042	2.54504	2.73181
AFF1	AF4/FMR2 family member 1	3.40722	2.24659	2.14967
AGXT	Serine--pyruvate aminotransferase, mitochondrial precursor	0.432989	3.82246	2.48095
Agxt2	Alanine--glyoxylate aminotransferase 2, mitochondrial precursor	3.21507	0.367227	3.59402
AKR1A1	Alcohol dehydrogenase [NADP+]	2.93956	0.325757	3.04313
Ambra1	Activating molecule in BECN1-regulated autophagy protein 1	2.4847	2.13334	2.27338
AMT1.1	Ammonium transporter 1 member 1	0.436715	0.492404	0.474808
ANGPTL4	Angiopoietin-related protein 4 precursor	7.53358	2.30236	9.73915
ANGPTL7	Angiopoietin-related protein 7 precursor	2.59343	18.4066	0.328852
ANK3	Ankyrin-3	0.2238	0.369464	0.33382
ANKRD5	Ankyrin repeat domain-containing protein 5	5.35336	2.86336	2.2722
ANPEP	Aminopeptidase N	2.29484	3.46309	3.77331
Antxr1	Anthrax toxin receptor 1 precursor	2.49507	0.355778	2.67906
ANXA11	Annexin A11	2.61375	2.70758	2.59017
AP1S2	AP-1 complex subunit sigma-2	2.9306	3.98256	0.351079
APEH	Acylamino-acid-releasing enzyme	2.73266	2.72595	3.14451
apoeb	Apolipoprotein Eb precursor	6.02347	2.50306	4.33473
ARF6	ADP-ribosylation factor 6	2.44023	3.12388	2.89683
Arhgap18	Rho GTPase-activating protein 18	0.4459	3.02505	0.488218
Arhgap27	Rho GTPase-activating protein 27	0.415412	2.89278	0.293202
ARID4A	AT-rich interactive domain-containing protein 4A	3.22596	2.12428	2.22941
arl8b	ADP-ribosylation factor-like protein 8B	0.100254	0.0926088	0.157669
ARMC1	Armadillo repeat-containing protein 1	2.9253	2.70762	2.28977
ARNTL	Aryl hydrocarbon receptor nuclear translocator-like protein 1	2.74497	4.4411	3.04522
ARPC1A	Actin-related protein 2/3 complex subunit 1A	4.93946	2.36912	4.02234
Art5	Ecto-ADP-ribosyltransferase 5 precursor	0.244495	0.243386	0.201468
ASCC3L1	U5 small nuclear ribonucleoprotein 200 kDa helicase	2.20182	0.492167	2.85858
atp2a1	Sarcoplasmic/endoplasmic reticulum calcium ATPase 1	0.374878	4.94007	2.69087
ATP5F1	ATP synthase subunit b, mitochondrial precursor	0.192521	0.389225	0.130311
ATP6V0A2	Vacuolar proton translocating ATPase 116 kDa subunit A isoform 2	2.01196	0.240515	0.415539
BBOX1	Gamma-butyrobetaine dioxygenase	2.01886	3.65822	2.24372
BCR	Breakpoint cluster region protein	2.28275	4.01602	0.262899
Bhlhb2	Class B basic helix-loop-helix protein 2	0.473928	2.26407	2.92194
Bicd1	Protein bicaudal D homolog 1	2.15707	2.72169	2.98083
BLNK	B-cell linker protein	0.317872	2.61363	0.19879
BOLA1	BolA-like protein 1	2.33105	2.70866	2.40972
Bola2	BolA-like protein 2	2.36615	0.392591	0.475682
BTBD2	BTB/POZ domain-containing protein 2	2.21801	2.82591	2.63365
Bub1b	Mitotic checkpoint serine/threonine-protein kinase BUB1 beta	0.45698	0.209267	0.344193
C18orf34	Uncharacterized protein C18orf34	2.92287	2.33777	2.52402
C1ql2	Complement C1q-like protein 2 precursor	3.99454	4.44404	0.0486977
C2orf25	Uncharacterized protein C2orf25, mitochondrial precursor	0.352367	3.76169	0.402386
C5orf35	Uncharacterized protein C5orf35	2.45357	2.53917	2.05385
CA10	Carbonic anhydrase-related protein 10	0.261243	0.267403	0.295176
CALR	Calreticulin precursor	3.18348	2.40604	0.459761
Camk2a	Calcium/calmodulin-dependent protein kinase type II alpha chain	0.489851	0.472235	0.468692
Casp3	Caspase-3 precursor	2.68741	0.319916	0.470257
CASP8	Caspase-8 precursor	0.42279	0.156829	0.0948002
CAV3	Caveolin-3	2.78476	2.40411	5.2509
Cbr1	Carbonyl reductase [NADPH] 1	3.67221	3.17816	3.79233
CBY1	Protein chibby homolog 1	4.35188	3.53055	3.06878
Ccdc32	Protein CCDC32	0.417424	0.0354224	0.270789
Ccdc66	Coiled-coil domain-containing protein 66	8.78059	5.77597	20.8333
CCDC88A	Girdin	4.4594	2.24894	4.36242
CCR5	C-C chemokine receptor type 5	0.234873	0.319823	0.389501
CCRL1	C-C chemokine receptor type 11	4.30181	2.17117	6.86127
CCS	Copper chaperone for superoxide dismutase	5.03779	3.42502	3.2044
CD2	T-cell surface antigen CD2 precursor	0.301758	0.413686	0.354662
CD200	OX-2 membrane glycoprotein precursor	0.412401	0.385673	0.24847
Cd276	CD276 antigen precursor	0.389218	2.57752	0.401895
CD40	Tumor necrosis factor receptor superfamily member 5 precursor	0.443132	0.427796	0.492337
cdca8	Borealin	2.99463	3.40836	2.07014
Cebpd	CCAAT/enhancer-binding protein delta	3.22221	3.47813	2.04978
cep290	Centrosomal protein of 290 kDa	2.35423	2.38895	2.31835
CFB	Complement factor B precursor	0.335625	2.01737	0.389439
CFH	Complement factor H precursor	4.8486	2.05401	0.190317
CHN1	N-chimaerin	2.64912	2.60236	4.66416
chrnb2	Neuronal acetylcholine receptor subunit beta-2	0.330214	0.439132	0.409617
Cited2	Cbp/p300-interacting transactivator 2	2.32742	0.452629	0.452629
ck2b	Casein kinase II subunit beta	4.9244	3.19392	3.71811
Ckm	Creatine kinase M-type	12.0092	6.11401	0.361712
CLEC4F	C-type lectin domain family 4 member F	2.53261	2.04404	0.433984
CLEC4M	C-type lectin domain family 4 member M	2.29123	3.87277	3.774
CLOCK	Circadian locomoter output cycles protein kaput	0.412889	0.483877	0.32921
Cltc	Clathrin heavy chain 1	2.14915	2.43668	2.33948
Cmklr1	Chemokine receptor-like 1	5.1783	0.475074	0.395621
COG5	Conserved oligomeric Golgi complex component 5	0.199138	0.318047	0.182904
COL6A3	Collagen alpha-3(VI) chain precursor	6.82106	0.430598	10.7703
colec12	Collectin-12	2.94253	2.68799	3.38554
CORO1C	Coronin-1C	6.30786	3.44461	3.6621
COX7A2L	Cytochrome c oxidase subunit VIIa-related protein, mitochondrial precursor	0.459228	0.364615	0.496491
CPT1A	Carnitine O-palmitoyltransferase I, liver isoform	3.17768	15.6765	5.00448
CPT2	Carnitine O-palmitoyltransferase 2, mitochondrial precursor	3.28998	3.49297	2.96605
CPXM1	Probable carboxypeptidase X1 precursor	2.00851	0.374457	0.468914
Cpxm2	Carboxypeptidase-like protein X2 precursor	2.47834	2.79112	3.52362
ctsd	Cathepsin D precursor	4.75401	0.398689	3.52761
CUX1	Protein CASP	0.343958	0.460404	0.445428
CXXC1	CpG-binding protein	0.352088	2.01563	0.276357
Cyb5r1	NADH-cytochrome b5 reductase 1	0.154404	0.219344	0.254497
CYB5R3	NADH-cytochrome b5 reductase 3	0.0183911	0.0351437	0.073531
CYP1B1	Cytochrome P450 1B1	4.48968	5.4804	5.10941
CYP2J2	Cytochrome P450 2J2	8.65464	6.26934	0.153481
cyp2k1	Cytochrome P450 2K1	0.382516	10.5864	3.59758
Cyp46a1	Cytochrome P450 46A1	0.42254	4.08135	3.11612
DAPK2	Death-associated protein kinase 2	0.442618	0.497661	0.416501
DBI	Acyl-CoA-binding protein	2.20314	0.322654	0.166502
dctn6	Dynactin subunit 6	2.90787	6.80786	0.431058
DDEF1	130 kDa phosphatidylinositol 4,5-biphosphate-dependent ARF1 GTPase-activating protein	6.30715	3.39847	12.3726
ddit4	DNA-damage-inducible transcript 4 protein	11.6201	2.45727	2.80133
Ddit4l	DNA-damage-inducible transcript 4-like protein	3.34266	0.0899181	0.388788
DDO	D-aspartate oxidase	3.91322	2.654	3.93021
DDX17	Probable ATP-dependent RNA helicase DDX17	2.03658	4.86404	2.03182
Ddx41	Probable ATP-dependent RNA helicase DDX41	2.92114	3.09779	3.1737
def6	Differentially expressed in FDCP 6 homolog	2.12649	2.92556	3.61169
DEF8	Differentially expressed in FDCP 8 homolog	2.72331	2.54063	2.67056
depdc1a	DEP domain-containing protein 1A	0.180027	0.378661	0.302369
Dffb	DNA fragmentation factor subunit beta	0.285311	0.306269	0.376275
dhdh	Trans-1,2-dihydrobenzene-1,2-diol dehydrogenase	2.01673	0.0895296	7.24883
DHRS12	Dehydrogenase/reductase SDR family member 12	0.391798	0.340641	0.300187
DHRS13	Dehydrogenase/reductase SDR family member 13 precursor	0.104485	2.21475	0.31109
DHRS4	Dehydrogenase/reductase SDR family member 4	3.13634	3.02013	2.59514
DLAT	Dihydrolipoyllysine-residue acetyltransferase component of pyruvate dehydrogenase complex, mitochondrial precursor	2.39515	3.58513	4.03912
DLG5	Disks large homolog 5	0.221163	0.377001	0.355263
Dmxl2	DmX-like protein 2	0.396781	0.376869	2.89332
DNAH12	Dynein heavy chain 12, axonemal	3.19536	0.445545	2.14708
DNAH5	Dynein heavy chain 5, axonemal	0.34534	0.462344	2.43396
DNM2	Dynamin-2	0.242516	0.31766	0.497862
DOCK2	Dedicator of cytokinesis protein 2	0.456776	0.423307	0.373608
Drd3	D(3) dopamine receptor	0.321169	3.6115	6.86443
Dst	Bullous pemphigoid antigen 1, isoforms 6/7	0.433599	4.62862	3.32183
Dync1h1	Cytoplasmic dynein 1 heavy chain 1	2.47387	3.30891	2.00419
e4f1	Transcription factor E4F1	2.60372	2.17585	3.19586
Ecm1	Extracellular matrix protein 1 precursor	2.76039	2.90741	2.36125
Edem3	ER degradation-enhancing alpha-mannosidase-like 3 precursor	2.39726	0.382885	2.46487
edg1	Sphingosine 1-phosphate receptor Edg-1	0.399579	3.81764	2.1214
eef1d	Elongation factor 1-delta	0.484951	0.447763	0.425799
EEF2	Elongation factor 2	2.97783	2.2843	2.06148
EIF3J	Eukaryotic translation initiation factor 3 subunit J	2.29756	2.07525	2.38811
eif4e1a	Eukaryotic translation initiation factor 4E-1A	0.319315	0.195145	0.229783
EIF5	Eukaryotic translation initiation factor 5	2.08559	2.7074	2.05767
EMR3	EGF-like module-containing mucin-like hormone receptor-like 3 precursor	2.11907	0.463089	0.413804
ENDOD1	Endonuclease domain-containing 1 protein precursor	2.47324	0.300827	2.03374
Enpp2	Ectonucleotide pyrophosphatase/phosphodiesterase family member 2 precursor	3.02885	2.00568	2.87536
epb4.1l4	Band 4.1-like protein 4	0.141444	0.264256	0.457457
epd	Ependymin precursor	4.17171	2.19533	3.33368
epd1	Ependymin-1 precursor	0.400812	2.34933	0.458717
ETFA	Electron transfer flavoprotein subunit alpha, mitochondrial precursor	2.03112	0.160466	0.31379
ETFDH	Electron transfer flavoprotein-ubiquinone oxidoreductase, mitochondrial precursor	3.81259	2.77012	2.84133
Ewsr1	RNA-binding protein EWS	2.69108	3.02861	2.08527
F9	Coagulation factor IX precursor	2.08536	2.80162	2.88817
Fabp6	Gastrotropin	9.56184	3.68399	2.7228
fam139a	Protein FAM139A	0.343885	0.164675	0.228148
FAM26A	Protein FAM26A	2.82639	2.22531	3.54457
FAM33A	Spindle and kinetochore-associated protein 2	0.395183	0.258025	0.322669
FBP1	Fructose-1,6-bisphosphatase 1	3.34942	3.22346	2.50756
FBXL5	F-box/LRR-repeat protein 5	2.96924	2.02134	2.24362
Fbxo42	F-box only protein 42	2.17597	2.1059	2.39016
FCER1G	High affinity immunoglobulin epsilon receptor subunit gamma precursor	2.08102	2.3338	0.353117
Fhl1	Four and a half LIM domains protein 1	3.14561	0.405689	2.44944
Filip1	Filamin-A-interacting protein 1	0.286096	2.85525	2.3608
Fkbp11	FK506-binding protein 11 precursor	2.72145	0.371769	2.83924
FKBP5	FK506-binding protein 5	6.03913	3.36266	5.4937
FOLH1	Glutamate carboxypeptidase 2	2.17532	2.32804	3.08008
Foxc1	Forkhead box protein C1	2.69933	0.429599	2.47356
Foxk2	Forkhead box protein K2	2.62416	2.68032	2.25537
FP1	Adhesive plaque matrix protein precursor	2.05859	2.12225	2.51391
frrs1	Putative ferric-chelate reductase 1	7.02658	3.11615	0.454754
FSTL1	Follistatin-related protein 1 precursor	2.33615	0.427281	2.22501
Fuca1	Tissue alpha-L-fucosidase precursor	3.30548	3.0357	3.69012
g6pc	Glucose-6-phosphatase	2.51714	3.48822	7.00337
G6PD	Glucose-6-phosphate 1-dehydrogenase	3.06724	0.484344	0.192792
Galntl4	Putative polypeptide N-acetylgalactosaminyltransferase-like protein 4	0.361973	0.443115	0.360865
GAPDH	Glyceraldehyde-3-phosphate dehydrogenase	0.316468	0.206045	2.31287
GAS8	Growth arrest-specific protein 8	2.15943	2.53975	2.30842
GBP1	Interferon-induced guanylate-binding protein 1	2.2716	0.340145	0.184206
Gfi1b	Zinc finger protein Gfi-1b	0.198137	0.338721	0.135043
GHR	Growth hormone receptor precursor	4.48337	2.04584	2.72303
GIMAP7	GTPase IMAP family member 7	2.15868	0.394436	0.368992
GLT8D4	Glycosyltransferase 8 domain-containing protein 4	2.18506	0.286604	2.37206
GLUL	Glutamine synthetase	11.5375	5.03522	6.07698
GM2	Gamma-crystallin M2	0.350735	2.71515	0.475974
gnb1	Guanine nucleotide-binding protein G(I)/G(S)/G(T) subunit beta-1	2.06563	2.12302	0.447355
GPI	Glucose-6-phosphate isomerase	5.01018	2.85064	2.23628
Grn	Granulins precursor	2.88434	0.445368	0.354864
gsn	Gelsolin	3.57335	3.65309	0.400091
GSTT1	Glutathione S-transferase theta-1	2.13667	2.34778	4.84102
GTF2IRD2	General transcription factor II-I repeat domain-containing protein 2	4.37303	0.487668	10.6353
Gtpbp2	GTP-binding protein 2	2.21273	2.35538	2.37052
GVIN1	Interferon-induced very large GTPase 1	0.485407	0.306877	0.331113
GYG1	Glycogenin-1	0.3676	0.132501	0.175759
Hacl1	2-hydroxyacyl-CoA lyase 1	4.81761	3.69584	5.02809
hbb	Hemoglobin subunit beta	0.355019	0.432057	0.407673
Hcc1	Nuclear protein Hcc-1	0.360847	4.77329	0.431531
hcea	High choriolytic enzyme 1 precursor	8.12862	2.49586	2.04809
Higd1a	HIG1 domain family member 1A	2.02505	0.322017	0.456816
Hnrnpa1	Heterogeneous nuclear ribonucleoprotein A1	2.14136	3.34712	2.38783
hoxa3a	Homeobox protein Hox-A3a	2.12164	0.379256	2.58034
HP	Haptoglobin precursor	14.1364	2.97279	0.23393
hpd	4-hydroxyphenylpyruvate dioxygenase	0.410166	2.27376	3.00998
HPGD	15-hydroxyprostaglandin dehydrogenase [NAD+]	2.15281	2.36324	0.476557
hsc71	Heat shock cognate 70 kDa protein	2.09085	2.30558	2.28708
hsp70	Heat shock 70 kDa protein	3.73845	4.99267	5.64469
HSP90AA1	Heat shock protein HSP 90-alpha	6.60568	2.84253	8.33522
Hsp90b1	Endoplasmin precursor	4.00409	2.36339	2.3826
HTF9C	HpaII tiny fragments locus 9c protein	2.61222	2.54001	2.46165
IFI44	Interferon-induced protein 44	12.2457	0.364493	0.0310734
Igsf8	Immunoglobulin superfamily member 8 precursor	0.356115	0.248869	0.428207
Ihpk2	Inositol hexakisphosphate kinase 2	2.50532	4.65493	2.12254
IL13RA2	Interleukin-13 receptor alpha-2 chain precursor	4.64412	3.43354	0.294446
IPCEF1	Interactor protein for cytohesin exchange factors 1	2.88907	0.380328	0.408969
ITGA10	Integrin alpha-10 precursor	2.99326	0.421119	3.57939
Itgb7	Integrin beta-7 precursor	0.338679	0.426788	0.383219
Jun	Transcription factor AP-1	2.87027	4.00514	3.10148
junb	Transcription factor jun-B	3.16879	2.9188	2.84843
Jund	Transcription factor jun-D	0.305244	0.379204	2.43521
Kalrn	Kalirin	0.22157	2.19252	0.177522
KCNC1	Potassium voltage-gated channel subfamily C member 1	7.46424	4.99274	2.98707
KCNG2	Potassium voltage-gated channel subfamily G member 2	22.5107	2.22768	2.76849
KHDRBS1	KH domain-containing, RNA-binding, signal transduction-associated protein 1	0.396927	2.86933	0.406674
Kiaa1802	Zinc finger protein KIAA1802	16.8196	35.4853	29.4575
KLF9	Krueppel-like factor 9	16.7779	3.53832	2.23502
KLHL8	Kelch-like protein 8	0.461919	0.436868	0.361706
Kpnb1	Importin subunit beta-1	0.43003	2.01742	0.323063
Lamb2	Laminin subunit beta-2 precursor	0.401344	0.335185	2.67562
LASS2	LAG1 longevity assurance homolog 2	2.65691	3.36238	2.37552
LEC	Lectin precursor	0.175217	0.285841	7.33321
LIMD2	LIM domain-containing protein 2	2.25329	2.14631	4.41735
LIPG	Endothelial lipase precursor	2.31639	0.193113	0.458111
LOX	Protein-lysine 6-oxidase precursor	10.4293	0.202213	3.04129
LPL	Lipoprotein lipase precursor	11.3066	0.14497	2.57333
Lrrc17	Leucine-rich repeat-containing protein 17 precursor	4.15605	0.437524	4.24164
LRRC20	Leucine-rich repeat-containing protein 20	4.67736	3.56143	5.4745
LRRC8D	Leucine-rich repeat-containing protein 8D	0.477598	2.6184	0.465312
LTB4R	Leukotriene B4 receptor 1	2.30603	0.414184	0.434399
LYL1	Protein lyl-1	0.464297	3.297	0.392569
LZTR1	Leucine-zipper-like transcriptional regulator 1	0.235263	0.169688	0.11819
MAP1LC3B	Microtubule-associated proteins 1A/1B light chain 3B precursor	2.15238	2.70387	2.41094
Matr3	Matrin-3	2.89451	2.63384	2.27771
MAZ	Myc-associated zinc finger protein	0.26182	0.45869	0.310473
MEA1	Male-enhanced antigen 1	0.23414	0.464341	0.456619
med12	Mediator of RNA polymerase II transcription subunit 12	3.05271	2.06113	2.44097
MED13	Mediator of RNA polymerase II transcription subunit 13	0.315443	0.376522	0.201892
MEFV	Pyrin	4.61764	0.102314	0.397275
MFAP1	Microfibrillar-associated protein 1	0.449832	0.485502	0.110348
MGAT1	Alpha-1,3-mannosyl-glycoprotein 2-beta-N-acetylglucosaminyltransferase	2.4786	2.99167	2.50354
MMP17	Matrix metalloproteinase-17 precursor	2.24945	2.07175	0.325281
MMP2	72 kDa type IV collagenase precursor	2.45353	3.20852	2.8696
MMP9	Matrix metalloproteinase-9 precursor	6.8462	7.40262	2.7262
Mobkl1b	Mps one binder kinase activator-like 1B	2.09807	0.151235	2.30924
MRPL49	Mitochondrial 39S ribosomal protein L49	0.486653	0.362685	0.185355
mt-co1	Cytochrome c oxidase subunit 1	2.7391	3.30838	5.44305
MTHFD1	C-1-tetrahydrofolate synthase, cytoplasmic	3.95831	4.38965	2.37379
MTHFD2	Bifunctional methylenetetrahydrofolate dehydrogenase/cyclohydrolase, mitochondrial precursor	0.47857	0.202862	0.48702
MT-ND4	NADH-ubiquinone oxidoreductase chain 4	0.218352	0.308636	2.30586
mustn1	Musculoskeletal embryonic nuclear protein 1	0.47997	0.455571	2.49765
mx	Interferon-induced GTP-binding protein Mx	2.3024	0.164355	0.446591
mybbp1a	Myb-binding protein 1A-like protein	2.06251	2.71268	2.28489
Myh6	Myosin-6	0.330558	0.258488	3.38481
MYLPF	Myosin regulatory light chain 2, skeletal muscle isoform type 2	0.468267	0.393053	0.332671
MYO1B	Myosin-Ib	2.38275	0.454458	2.03516
Myo1c	Myosin-Ic	2.16447	0.371317	2.07136
NAPG	Gamma-soluble NSF attachment protein	2.48751	2.73959	2.55115
NCAM1	Neural cell adhesion molecule 1, 140 kDa isoform precursor	8.81342	3.01389	4.29261
Nckipsd	SH3 adapter protein SPIN90	0.215073	0.381065	0.111622
NCOA4	Nuclear receptor coactivator 4	2.11655	3.88797	2.00333
NDUFA4L2	NADH dehydrogenase [ubiquinone] 1 alpha subcomplex subunit 4-like 2	0.045431	0.267437	0.0872768
NECAB1	N-terminal EF-hand calcium-binding protein 1	0.460669	0.405878	0.302887
Neto2	Neuropilin and tolloid-like protein 2 precursor	2.69226	0.289514	0.30433
NFX1	Transcriptional repressor NF-X1	2.23791	2.01859	2.57594
NID1	Nidogen-1 precursor	2.94525	0.0293047	2.3567
NLRC3	Protein NLRC3	3.98321	9.94549	0.455711
NOL5	Nucleolar protein 5	3.11311	3.85034	2.34258
NP	Purine nucleoside phosphorylase	2.34002	0.420161	2.19805
npr2	Atrial natriuretic peptide receptor B precursor	4.42066	2.46122	3.64492
NR1D2	Nuclear receptor subfamily 1 group D member 2	2.86752	2.64049	2.8659
Nt5dc2	5'-nucleotidase domain-containing protein 2	2.27528	0.342262	2.75742
NUDT12	Peroxisomal NADH pyrophosphatase NUDT12	2.30207	2.15455	2.15269
Nup160	Nuclear pore complex protein Nup160	0.234442	0.38369	0.37957
OGN	Mimecan precursor	0.191846	0.311783	2.42396
OLFML2B	Olfactomedin-like protein 2B precursor	0.475157	0.465834	5.50067
ORF2	Probable RNA-directed DNA polymerase from transposon X-element	0.411439	0.40388	0.394312
P2RY8	P2Y purinoceptor 8	0.288328	0.407169	0.0770748
PABPC4	Polyadenylate-binding protein 4	3.12245	2.55733	3.1863
paf1l	RNA polymerase II-associated factor 1 homolog	0.0762263	0.296584	0.172553
PANX1	Pannexin-1	0.497854	0.420153	0.493675
PBRM1	Protein polybromo-1	2.16872	2.27815	2.9118
PCK1	Phosphoenolpyruvate carboxykinase, cytosolic [GTP]	0.291952	2.36761	4.59701
PCMTD2	Protein-L-isoaspartate O-methyltransferase domain-containing protein 2	4.28823	2.38565	6.17976
PCYT1A	Choline-phosphate cytidylyltransferase A	2.37465	2.71295	2.95146
Pde9a	High affinity cGMP-specific 3',5'-cyclic phosphodiesterase 9A	4.51591	25.4829	0.17454
PDLIM7	PDZ and LIM domain protein 7	2.16755	0.356855	0.100945
PEG10	Retrotransposon-derived protein PEG10	0.360601	0.49142	0.353637
Pet112l	Probable glutamyl-tRNA(Gln) amidotransferase subunit B, mitochondrial precursor	0.492406	0.304555	0.493266
PFKFB4	6-phosphofructo-2-kinase/fructose-2,6-biphosphatase 4	2.71942	0.47689	0.337766
PGA	Pepsin A-4 precursor	3.38121	3.17825	2.27306
PGBD4	PiggyBac transposable element-derived protein 4	3.6368	3.26799	2.73045
Phyh	Phytanoyl-CoA dioxygenase, peroxisomal precursor	0.353927	2.70649	2.77669
Picalm	Phosphatidylinositol-binding clathrin assembly protein	3.73813	3.5093	3.44477
Pkd1l3	Polycystic kidney disease protein 1-like 3 precursor	0.465964	0.422238	2.09055
pkm	Pyruvate kinase muscle isozyme	2.91224	0.482586	2.19857
Plec1	Plectin-1	0.290475	2.20886	3.32082
Plek	Pleckstrin	2.42645	0.301484	0.450943
PLP2	Proteolipid protein 2	3.24459	0.446318	0.41048
PLS3	Plastin-3	4.31807	0.458258	0.471477
PNPLA8	Calcium-independent phospholipase A2-gamma	5.57582	2.62977	2.7212
POLD1	DNA polymerase delta catalytic subunit	0.204082	0.286382	0.353432
Pold3	DNA polymerase subunit delta-3	2.0484	5.24036	2.78817
POLR2H	DNA-directed RNA polymerases I, II, and III subunit RPABC3	0.204777	0.144028	0.101719
PPA1	Inorganic pyrophosphatase	0.420599	0.403835	0.347099
PPIB	Peptidyl-prolyl cis-trans isomerase B precursor	2.11232	0.174659	0.363018
ppk4	Serine/threonine-protein kinase ppk4 precursor	4.55915	2.36397	0.324334
PPP1R3D	Protein phosphatase 1 regulatory subunit 3D	3.86226	2.338	2.46059
ppt2-A	Lysosomal thioesterase PPT2-A precursor	3.32796	3.75593	6.17204
PRF1	Perforin-1 precursor	0.403987	0.475128	0.303954
PRKCH	Protein kinase C eta type	0.416042	0.403186	0.453267
PRPF6	Pre-mRNA-processing factor 6	3.71448	2.84007	3.08312
Psma6	Proteasome subunit alpha type-6	2.60128	0.475881	0.458906
Psmb7	Proteasome subunit beta type-7 precursor	6.51953	0.482765	2.8226
Psmc2	26S protease regulatory subunit 7	0.313356	0.455948	0.471915
PSMC3IP	Homologous-pairing protein 2 homolog	0.408775	0.424573	0.41757
pts	6-pyruvoyl tetrahydrobiopterin synthase	0.418374	0.447274	0.282861
pvrl3	Poliovirus receptor-related protein 3 precursor	0.399405	2.84681	2.89098
PYGM	Glycogen phosphorylase, muscle form	0.481794	0.476329	0.341807
rab18	Ras-related protein Rab-18	0.464412	0.274064	0.350275
RAB5C	Ras-related protein Rab-5C	2.10971	2.26222	2.31345
Ramp1	Receptor activity-modifying protein 1 precursor	0.398265	4.55555	0.438194
Rangap1	Ran GTPase-activating protein 1	0.491519	0.403782	0.405133
RASD1	Dexamethasone-induced Ras-related protein 1 precursor	2.46069	0.401503	0.216761
RB1CC1	RB1-inducible coiled-coil protein 1	0.133111	0.0559423	0.250821
Rbck1	RanBP-type and C3HC4-type zinc finger-containing protein 1	0.238891	2.32359	0.447309
RCJMB04_8i12	Uncharacterized protein KIAA0090 homolog precursor	2.30469	3.24368	3.63235
Rdhe2	Epidermal retinal dehydrogenase 2	5.19831	5.70948	13.18
REEP5	Receptor expression-enhancing protein 5	2.88975	7.45853	0.476656
RER1	Protein RER1	4.59851	3.18044	3.96676
rergl	Ras-related and estrogen-regulated growth inhibitor-like protein	0.305735	2.45369	2.60026
RFC2	Replication factor C subunit 2	3.54179	0.465246	0.470968
RGS2	Regulator of G-protein signaling 2	0.339333	0.391687	0.466177
RHEB	GTP-binding protein Rheb precursor	3.20579	2.4497	2.53322
RIN2	Ras and Rab interactor 2	3.09035	4.0966	5.46728
Riok1	Serine/threonine-protein kinase RIO1	2.28908	2.18062	3.06858
RNF122	RING finger protein 122	2.54345	3.29654	2.60708
RPGRIP1	X-linked retinitis pigmentosa GTPase regulator-interacting protein 1	2.31342	4.31224	8.70088
RPL29	60S ribosomal protein L29	0.133788	0.111635	0.289609
RPL7	60S ribosomal protein L7	0.349868	0.412083	0.39781
RPLP2	60S acidic ribosomal protein P2	0.147409	0.404685	0.328778
rps27	40S ribosomal protein S27	0.213414	0.372541	0.380523
RPS5	40S ribosomal protein S5	0.379673	0.46084	0.423055
Rufy1	RUN and FYVE domain-containing protein 1	2.21633	2.53335	2.76472
SAMHD1	SAM domain and HD domain-containing protein 1	0.335776	5.05821	0.325986
SCCPDH	Probable saccharopine dehydrogenase	2.15603	11.3004	2.95808
Scgn	Secretagogin	4.58572	0.309522	2.4362
SDC4	Syndecan-4 precursor	4.68015	24.0039	2.13208
SEC23IP	SEC23-interacting protein	2.34103	5.87993	2.6953
SEC24D	Protein transport protein Sec24D	2.50497	2.21092	2.0605
selenbp1	Selenium-binding protein 1	2.54819	2.64144	2.20764
sepp1a	Selenoprotein Pa precursor	2.67366	0.43776	4.01739
SERPINH1	Serpin H1 precursor	3.55203	0.428897	2.17724
Sf3a1	Splicing factor 3 subunit 1	0.443206	0.45858	2.94844
SFRP1	Secreted frizzled-related protein 1 precursor	10.085	5.7123	4.75506
si:ch211-249g22.2	UPF0530 protein	0.387097	0.370486	2.06894
Slc17a5	Sialin	0.279758	0.412322	0.27128
slc22a6-A	Solute carrier family 22 member 6-A	0.368514	0.376461	2.74419
SLC25A22	Mitochondrial glutamate carrier 1	2.11046	0.241529	0.488106
slc25a33	Solute carrier family 25 member 33	9.0868	8.24918	21.9539
Slc25a5	ADP/ATP translocase 2	2.67101	4.88707	7.51487
Slc26a5	Prestin	0.382921	3.38224	2.80296
SLC26A6	Solute carrier family 26 member 6	0.380002	5.93576	2.67667
SLC27A2	Very long-chain acyl-CoA synthetase	3.4504	2.43283	5.26449
SLC29A1	Equilibrative nucleoside transporter 1	3.80347	0.342529	0.269637
SLC2A4	Solute carrier family 2, facilitated glucose transporter member 4	0.23436	0.197675	0.275587
SLC3A2	4F2 cell-surface antigen heavy chain	6.44461	3.04659	2.81181
Slc6a13	Sodium- and chloride-dependent GABA transporter 3	4.09526	3.15286	3.02748
Slc6a19	Sodium-dependent neutral amino acid transporter B(0)	0.464478	0.353619	2.02249
SLC6A6	Sodium- and chloride-dependent taurine transporter	0.469819	2.06351	3.34596
Slc7a7	Y+L amino acid transporter 1	2.5631	2.44114	2.10564
Sncb	Beta-synuclein	3.0842	2.28016	4.06499
sod1	Superoxide dismutase [Cu-Zn]	2.85547	0.409843	2.56336
Spag7	Sperm-associated antigen 7	0.293896	0.194481	0.211892
SPATA13	Spermatogenesis-associated protein 13	2.65738	4.77914	4.45941
spns3	Protein spinster homolog 3	0.451942	0.365118	0.35809
spon1	Spondin-1 precursor	2.48483	0.305395	2.44376
Spon2	Spondin-2 precursor	0.257389	2.66996	2.99907
SPSB1	SPRY domain-containing SOCS box protein 1	0.0466631	0.0300078	0.0183612
SREBF1	Sterol regulatory element-binding protein 1	0.384109	0.336068	0.447701
STK11IP	Serine/threonine kinase 11-interacting protein	2.11787	0.367505	0.381614
STMN1	Stathmin	2.21175	0.346789	0.483504
STRN	Striatin	0.468764	0.40743	0.308861
STUB1	STIP1 homology and U box-containing protein 1	0.399215	0.3209	0.268135
Stx12	Syntaxin-12	0.490161	3.40475	3.24572
SUB1	Activated RNA polymerase II transcriptional coactivator p15	0.280845	0.400273	0.421308
SULT1C4	Sulfotransferase 1C4	9.68293	2.2889	3.53879
Sv2b	Synaptic vesicle glycoprotein 2B	2.58293	0.308376	0.340735
Sv2c	Synaptic vesicle glycoprotein 2C	2.38216	3.16135	3.06035
SYNCRIP	Heterogeneous nuclear ribonucleoprotein Q	2.04694	4.54954	3.32061
TARS	Threonyl-tRNA synthetase, cytoplasmic	4.16282	2.66907	2.0902
tax1bp1	Tax1-binding protein 1 homolog	3.98097	3.67756	2.82567
TBC1D2B	TBC1 domain family member 2B	0.358117	0.408317	0.408836
tc1a	Transposable element Tc1 transposase	0.437894	3.54176	2.48895
TCF23	Transcription factor 23	0.425446	0.391978	9.38031
TCHH	Trichohyalin	0.439396	2.86623	2.56176
TCIRG1	Vacuolar proton translocating ATPase 116 kDa subunit a isoform 3	2.09076	0.496757	3.08499
TCN2	Transcobalamin-2 precursor	2.81945	2.82538	2.97729
TES	Testin	0.290808	0.456776	0.414474
TFDP1	Transcription factor Dp-1	0.373358	0.311884	0.35354
Tgfbr2	TGF-beta receptor type-2 precursor	0.287581	2.79986	2.61978
THBS2	Thrombospondin-2 precursor	0.367512	0.342666	0.20439
thbs4	Thrombospondin-4 precursor	3.04567	2.4515	7.19163
TJP1	Tight junction protein ZO-1	3.24515	2.06743	3.15398
tlk1	Serine/threonine-protein kinase tousled-like 1	0.435325	0.401957	4.72989
TM4SF4	Transmembrane 4 L6 family member 4	0.432214	0.205412	2.52905
Tmc6	Transmembrane channel-like protein 6	0.310483	0.341293	0.371281
Tmem110	Transmembrane protein 110	0.2227	0.34399	2.62219
TMEM132C	Transmembrane protein 132C precursor	0.328044	0.480205	0.176697
Tmem16a	Transmembrane protein 16A	0.441387	0.430925	0.473943
TMEM19	Transmembrane protein 19	3.15465	2.11844	0.28982
tmem38a	Trimeric intracellular cation channel type A	2.52559	2.10431	2.91068
tmem47	Transmembrane protein 47	0.458666	0.340131	0.166097
TNNT2	Troponin T, cardiac muscle	3.92761	2.21983	2.02583
tomm40	Mitochondrial import receptor subunit TOM40 homolog	2.60559	2.21539	0.275358
Tox4	TOX high mobility group box family member 4	0.106977	0.197006	0.482079
tp53	Cellular tumor antigen p53	0.301613	6.24332	2.12782
TPH2	Tryptophan 5-hydroxylase 2	9.71146	4.68567	2.54589
Trim16	Tripartite motif-containing protein 16	0.354851	0.487096	2.07071
TRIM25	Tripartite motif-containing protein 25	4.33917	2.02413	0.444394
Trim28	Transcription intermediary factor 1-beta	0.263252	0.193615	0.265315
TRIM4	Tripartite motif-containing protein 4	4.24252	6.31681	9.16032
trspap1	tRNA selenocysteine-associated protein 1	0.433544	0.439671	0.279557
Tspan7	Tetraspanin-7	2.13313	0.444795	0.286846
TSSK1B	Testis-specific serine/threonine-protein kinase 1	0.298337	0.476748	0.402257
TTC31	Tetratricopeptide repeat protein 31	3.8319	2.43157	3.69064
Ttn	Titin	0.284081	0.405156	3.32251
txndc17	Thioredoxin domain-containing protein 17	0.0827436	0.318972	2.08523
UBE2D2	Ubiquitin-conjugating enzyme E2 D2	0.482671	0.432021	0.115324
UBE2J2	Ubiquitin-conjugating enzyme E2 J2	0.118457	0.136716	0.113052
Ube3c	Ubiquitin-protein ligase E3C	2.11336	2.68629	2.35283
UCHL1	Ubiquitin carboxyl-terminal hydrolase isozyme L1	4.43432	3.04533	3.47231
UGT2A1	UDP-glucuronosyltransferase 2A1 precursor	20.1085	8.85389	3.94715
UMOD	Uromodulin precursor	0.313194	2.06306	0.3853
UQCRH	Cytochrome b-c1 complex subunit 6, mitochondrial precursor	0.18152	0.377037	0.330224
USP22	Ubiquitin carboxyl-terminal hydrolase 22	3.01188	2.69738	3.24564
Uts2r	Urotensin II receptor	5.57395	2.52402	3.93801
Utx	Ubiquitously transcribed X chromosome tetratricopeptide repeat protein	2.47099	2.12614	0.293664
VCP	Transitional endoplasmic reticulum ATPase	2.21895	2.36069	2.07685
VDR	Vitamin D3 receptor	0.391929	0.384713	4.42108
vps24	Charged multivesicular body protein 3	2.17152	2.27441	3.07291
VPS33B	Vacuolar protein sorting-associated protein 33B	0.494651	0.179517	0.205959
VPS39	Vam6/Vps39-like protein	3.42528	0.362181	2.77841
VPS4B	Vacuolar protein sorting-associating protein 4B	2.1364	0.305115	0.41285
vrk1	Serine/threonine-protein kinase VRK1	0.407365	0.40973	0.345155
Wdr37	WD repeat-containing protein 37	2.68873	2.32658	3.22137
WDR77	Methylosome protein 50	0.200903	0.0857105	0.175796
Wipi1	WD repeat domain phosphoinositide-interacting protein 1	3.87299	5.27439	2.86661
WT1	Wilms tumor protein	21.652	2.16926	3.7947
WWP2	NEDD4-like E3 ubiquitin-protein ligase WWP2	2.39762	2.25105	2.52797
XDH	Xanthine dehydrogenase/oxidase	2.99117	3.57878	3.03604
XPNPEP2	Xaa-Pro aminopeptidase 2 precursor	0.498191	0.281712	2.36616
Xrcc5	ATP-dependent DNA helicase 2 subunit 2	0.394498	0.303503	0.26183
ZBED5	Zinc finger BED domain-containing protein 5	0.487033	2.16255	2.24938
Zbtb17	Zinc finger and BTB domain-containing protein 17	0.13456	0.306775	2.35707
zgc:113413	Natterin-like protein	0.147453	0.458567	0.468574
Zhx1	Zinc fingers and homeoboxes protein 1	2.18932	2.67698	2.64171
Znf143	Zinc finger protein 143	0.441861	2.57034	0.439109
ZNF180	Zinc finger protein 180	2.27921	2.25519	2.12682
ZNF271	Zinc finger protein 271	3.14378	4.25064	2.35406
ZNF41	Zinc finger protein 41	3.52647	2.8584	3.20791
ZNF572	Zinc finger protein 572	0.470248	2.81217	2.17156
ZNF613	Zinc finger protein 613	0.164649	0.228733	0.27549
ZNF646	Zinc finger protein 646	3.51176	3.989	2.27913
ZNFX1	NFX1-type zinc finger-containing protein 1	2.21402	2.6836	0.446498
ZP3	Zona pellucida sperm-binding protein 3 precursor	3.43344	0.313523	0.325587
ADK	Adenosine kinase	0.380568	0.419428	0.0344876
C3	Complement C3 precursor	2.49267	6.15424	3.26892
Ecd	SGT1 protein homolog	2.41526	0.331998	0.323467
Eomes	Eomesodermin homolog	0.292111	0.129161	0.414853
pol	RNA-directed DNA polymerase from mobile element jockey	12.2874	8.67453	13.3974
