# Supplementary material for: Altered gene expression patterns of innate and adaptive immunity pathways in transgenic rainbow trout harboring Cecropin P1 transgene
Source: BMC Genomics. 2014 Oct 11;15(1):887. doi: 10.1186/1471-2164-15-887 (PMC4201688; doi:10.1186/1471-2164-15-887)
Supplement: Supplementary file 2 — Additional file 2: Complete lists of biological terms in each organ reported by GeneCodis singular enrichment analysis. (XLSX 46 KB) [file 12864_2014_6557_MOESM2_ESM.xlsx]

## Sheet: Spleen
GOSlim
Genes	NGR	NG	Hyp*	Biological terms	Genes
66 genes	227	66	1.70084e-05	GO:0005975: carbohydrate metabolic process (BP)	Ppp1r3a,Taldo1,HK2,gpd1,HK1,Slc25a10,FBP1,Man2a1,Gale,SLC2A2,npl,nup98,MGAT1,ST3GAL5,Fuca1,GANAB,cs,GBGT1,Slc25a1,NUP107,NUP155,SLC2A4,GALM,SLC37A4,GPI,HYAL1,GLB1,G6PD,PPP1R3D,PFKP,Eno3,Gys2,TPR,PYGM,HEXB,Aldoa,GYG1,MDH2,dhdh,Akr1b1,Glo1,Pgm1,NUP205,MAN2B1,ENO1,SLC3A2,Ppp1r1a,GAPDH,B4GALT1,TPI1,MDH1,Pdk1,PHKG2,HEXA,Chst2,TREH,Nup160,PC,ALDH2,PGD,PFKFB4,PFKM,ppp1cb,CHIA,PGP,NANP
91 genes	353	91	2.45878e-05	GO:0007155: cell adhesion (BP)	PKP4,CLDN1,Nptn,TGFBI,Mfap4,FAT2,MPZL3,ATP2A2,Itgae,CTNNA1,ITGAX,F8,Fermt1,TLN2,PTK7,CXCR3,Lamb2,Emilin1,NFASC,ITGA4,CPXM1,TYRO3,ADAM23,RND3,CD151,CTGF,LGALS3BP,egfl6,ADAM17,PCDH10,SCARF2,CDH4,NRXN3,Ptprt,Vcam1,TNFAIP6,Pkp1,PCDHB8,OLFM4,NCAM1,ada,Dsg4,VWF,F5,LAMB3,CHL1,NELL2,ITGA10,CDH17,FBLIM1,Clstn3,NLGN4X,NID1,thbs4,ITGA9,CGREF1,BCAN,PLXNC1,THBS2,PRKX,Cpxm2,ITGAV,SELP,Spon2,app,NRXN1,Rac1,FLRT…
56 genes	207	56	0.000443519	GO:0008283: cell proliferation (BP)	pelo,CUL5,USP8,Ifltd1,Prg4,Fscn1,TGFBI,dph1,Crip1,TXLNA,Gfi1b,txn,KHDRBS1,LIPA,Lrp2,Stat3,Rpl23a,LAMP3,aurkb,e4f1,TPX2,Pa2g4,Cited2,PAK4,ELN,Bin1,MPL,Gas6,furin,TFDP1,EMP2,cse1l,Appl2,ADRA1B,GLUL,DTYMK,LIPG,dctn2,ENTPD5,Bub1b,MXD1,UBE2L3,rps27,Appl1,DAB2,CDK5R1,Igsf8,tyr,tp53,EPS8,UCHL1,SERPINF1,PDXK,USP28,Cuzd1,CDK9
95 genes	427	95	0.00298992	GO:0006810: transport (BP)	UBL4A,STX1B,DBI,ETFA,GABRB1,slc25a34,ATP5J,Etfb,Slc25a10,LMBRD1,Abcd3,ATP2A2,Slc7a7,Slc25a3,Dynll2,SLC25A32,Hnrnpa1,txn,TTPA,NDUFS5,SLC7A1,Fads2,SLC29A1,gulp1,Atp6v1a,Slc25a1,SLC19A2,NUP107,Slc25a44,CPT1A,ABCG2,Abca2,CRAT,SEC14L1,NDUFV1,SLC37A4,Txnrd3,CUX1,star,STX8,NDUFB9,Gltp,Bicd1,P2RX3,GNAI3,frrs1,Dync1h1,THOC2,CPT2,SLC10A3,GABRR2,ETFDH,Tmed2,PLTP,Itpr2,SDHB,CDH17,atp1b3,P2rx5,SLC28A3,SLC35D3…
39 genes	142	39	0.00370217	GO:0006457: protein folding (BP)	FKBP6,Aip,GANAB,DNAJC5,Dnajc11,DNAJC7,PPWD1,CALR,HSPA4L,Fkbp11,FKBP1A,MAN1B1,FKBP14,CCT8,DNAJA3,ALG12,cct3,FKBP5,Aars,PDIA3,PDIA6,DNAJC16,Dnajc5b,HSP90AA1,PPIB,LMAN2L,DNAJC3,Hsp90b1,FKBP10,hsp90ab1,APCS,Edem3,DNAJB12,DNAJA4,Hspa8,SIL1,Tuba1a,ruvbl2,dnajc21
53 genes	216	53	0.00510364	GO:0006412: translation (BP)	EIF5B,EIF2S3,MRPS9,RPL29,EIF3C,Slc25a10,EEF2,RPLP2,MRPL49,mrps24,rps23,dph1,TARS,Pabpc1,GUF1,sox11,GTF2H3,EIF3D,EIF3J,rps7,rpl7a,Rpl23a,MRPL37,FAU,Rpl6,EIF3B,ABCF1,rpl35a,rpl31,ASMT,RPL10,Eif4b,EIF4A1,GSPT2,EIF4E2,RPL7,PABPC4,RPS8,EIF3A,EIF2B1,EIF4A2,rpl18a,RPS14,rps27,Rpl36a,GCN1L1,Mrps33,rps2,Rps10,mrpl51,RPS12,EIF5,eef1d
149 genes	743	149	0.00830498	GO:0007165: signal transduction (BP)	ANK3,RIN2,IL13RA2,PLA2G1B,Ing2,ODZ2,NR4A2,CHN1,GABRB1,ACVRL1,MAPK11,Uts2r,GNAI1,SH3GLB2,IMPA1,Mfap4,crebl2,LIMK1,DLG5,FGF2,arr3,RIT1,SLC44A2,YWHAZ,Aip,PTK7,PRMT2,PDE6C,TYRO3,snx17,Ryk,txn,KHDRBS1,CSNK1E,TNFSF13,Rage,PDE3A,IDE,SMOC2,gulp1,Rasgrp1,DNM2,Stat3,LGALS3BP,Tnfrsf1a,NR2E3,RASD1,RASA2,Nampt,Ppm1a,Ppp2r2a,MYO10,Tnn,Nckipsd,Rgs14,BCR,Camk1,Ptprt,TNFAIP6,GMFB,CORO1C,Pkp1,PAK4,Arhgap18,CLOCK,R…
70 genes	321	70	0.0184483	GO:0007049: cell cycle (BP)	pelo,Gas1,CDK6,USP8,tlk1,GNAI1,SPAST,ncaph,Papd5,Vash1,crebl2,USP22,vrk1,MAPK13,TXNL4B,CCNT1,Stk10,RB1CC1,CDC23,Setdb2,CDC73,esco1,KHDRBS1,MPHOSPH8,VPS4B,CHAF1A,CROCC,SUV39H1,Nek1,vps24,egfl6,aurkb,ACTR8,KLHL21,e4f1,TPX2,Bin3,Rgs14,Camk1,Ahr,PAK4,Hells,CDKN1B,Gps1,sgsm3,CETN1,GNAI3,TLK2,GSPT2,Appl2,ANXA1,EP300,THAP1,DTYMK,CGREF1,arl8b,Bub1b,smc2,Prpf40a,Appl1,Smc4,tp53,NEDD9,Nipbl,CSNK1A1,RGS2,AN…
3 genes	3	3	0.0211081	GO:0002376: immune system process (BP)	ADSSL1,Ahr,Adss
68 genes	322	68	0.0331395	GO:0030154: cell differentiation (BP)	PEG10,Ngef,SPAST,IGSF10,Bmpr1a,PPP1R9A,Atoh8,FRZB,SEMA7A,C1GALT1,SEMA6D,TCF4,Rasgrp1,SUV39H1,GPM6B,nus1,ANPEP,egfl6,Camk1,SPATA16,Txnrd3,Hlx,Col13a1,BMP1,acsbg2,edar,gap43,ANXA13,lect1,TCF23,Fhl1,PRKCH,yipf3,MIXL1,CHL1,SRPK3,Caprin1,SRPK1,Sort1,ANGPTL4,CAV3,Rab5a,ANGPT2,Mark2,Lgals3,Ambra1,Tcf12,ANGPT1,MEA1,neurod2,INSM1,TSSK1B,Nme1,PDLIM7,STMN1,KIF2A,CSPG5,tp53,Dab1,RNF17,Gpsm1,LRRC8A,YY1,FRK,AR…
26 genes	102	26	0.0334846	GO:0006950: response to stress (BP)	Higd1a,prkra,HSPA4,MAPK11,SGK3,RPS6KA5,MAPK13,BAG1,Ahr,HSPA4L,SERPINH1,MAP3K5,syvn1,igfbp2,Akr1b1,TPH2,CGREF1,PPP3CA,HSP90AA1,HSPA14,HSPB1,Hsp90b1,MAP4K5,UCHL1,hsp90ab1,Hspa8
36 genes	154	36	0.035945	GO:0006629: lipid metabolic process (BP)	PPAP2A,PLCL2,TTPA,Fads2,LIPA,PDE3A,Lrp2,TPP1,Abca2,FABP4,ASAH1,BMP1,acsbg2,NAPEPLD,SREBF1,Cidea,BTN3A1,ANXA1,PLTP,CLU,PITPNA,LIPG,ACADSB,Cept1,PNPLA8,Gdpd4,SERINC1,APOB,HPGD,LPL,Lypla2,Abca1,CEL,Fabp6,ABHD5,ppp1cb
21 genes	77	21	0.0363529	GO:0007568: aging (BP)	HMGCR,fos,CTNNA1,MSRA,CASP7,Rtn4,aurkb,Vcam1,CASP2,ATP6AP1,Eno3,furin,gsn,SREBF1,ada,igfbp2,Jun,Ncf2,timp3,SERPINF1,SOCS2
29 genes	119	29	0.0367404	GO:0008219: cell death (BP)	SPAST,ctsd,CLN5,DNAJC5,Bscl2,UBA1,TPP1,TRPV4,Gars,HYAL1,sod1,ATP6AP1,FOSL2,Dbc1,Cidea,PPT1,SYNE1,HEXB,DNAJA3,PTGER3,CLN8,CLU,app,HSPB1,Itpr1,UCHL1,HEXA,FUS,VCP
KEGG
Genes	NGR	NG	Hyp*	Biological terms	Genes
45 genes	106	45	1.44119e-08	(KEGG) 04142: Lysosome	ACP2,CTSC,Acp5,CTSA,Cltc,ctsd,CTSS,NAGA,ARSA,AP1S2,CLN5,Fuca1,ATP6V0A2,ATP6V0A4,LIPA,LAMP3,TPP1,Atp6v0a1,Abca2,AP1M1,CTSB,ASAH1,HYAL1,GLB1,LAMP1,ATP6AP1,Neu1,PPT1,CTSL1,ARSB,HEXB,TCIRG1,Sort1,MAN2B1,GALNS,Slc17a5,HEXA,AP1B1,CTSK,LAMP2,IGF2R,CTNS,ATP6V0D1,AP3S1,AP1S1
32 genes	82	32	4.2417e-05	(KEGG) 04145: Phagosome	C3,CTSS,RAB7A,ATP6V0A2,ATP6V0A4,Atp6v1a,Atp6v0a1,CALR,LAMP1,ATP6AP1,Dync1h1,actb,MBL2,RAB5C,CTSL1,sec61g,TCIRG1,thbs4,THBS2,Marco,Rab5a,ITGAV,Ncf2,Rac1,Mrc2,Dync1i2,colec12,CLEC4M,LAMP2,ATP6V0D1,Tuba1a,Stx12
19 genes	43	19	0.000797623	(KEGG) 00520: Amino sugar and nucleotide sugar metabolism	HK2,HK1,Gale,npl,Uap1,GMDS,CYB5R3,UGDH,GPI,PMM1,Cyb5r1,Tsta3,Renbp,HEXB,Pgm1,cmas,HEXA,CHIA,NANP
39 genes	127	39	0.00122778	(KEGG) 04141: Protein processing in endoplasmic reticulum	EIF2AK4,Hspa5,GANAB,DNAJC5,CALR,CAPN1,UBE2J2,SEC24D,BAG1,Ern1,HSPA4L,MAN1B1,DERL2,CAPN2,Ddost,MAP3K5,sec61g,syvn1,XBP1,PDIA3,PDIA6,BAX,UBE2D4,Dnajc5b,HSP90AA1,Pdia4,SEC13,DNAJC3,Hsp90b1,NFE2L2,hsp90ab1,Edem3,UBQLN4,DNAJB12,STUB1,Hspa8,SIL1,ssr1,VCP
18 genes	43	18	0.00141706	(KEGG) 00010: Glycolysis / Gluconeogenesis	HK2,HK1,FBP1,GALM,GPI,g6pc,PFKP,Eno3,DLAT,ldha,Aldoa,Pgm1,ENO1,GAPDH,TPI1,ALDH2,PFKM,AKR1A1
15 genes	32	15	0.00144569	(KEGG) 00051: Fructose and mannose metabolism	HK2,HK1,FBP1,GMDS,PMM1,Tsta3,PFKP,MTMR6,Aldoa,Akr1b1,MTMR7,SORD,TPI1,PFKFB4,PFKM
33 genes	103	33	0.00159679	(KEGG) 05152: Tuberculosis	MAPK11,C3,ctsd,CTSS,RAB7A,MAPK13,ITGAX,IL12B,Il10rb,FCER1G,ATP6V0A2,ATP6V0A4,CASP8,Tnfrsf1a,Atp6v0a1,LAMP1,jak1,ATP6AP1,RAB5C,Card9,Camk2a,EP300,TCIRG1,Casp3,mapk12,Rab5a,PPP3CA,BAX,Mrc2,CLEC4M,KSR1,LAMP2,ATP6V0D1
12 genes	24	12	0.00298048	(KEGG) 00030: Pentose phosphate pathway	Taldo1,FBP1,Dera,rgn,GPI,G6PD,PFKP,Aldoa,Pgm1,prps2,PGD,PFKM
25 genes	77	25	0.00598611	(KEGG) 05145: Toxoplasmosis	PLA2G1B,MAPK11,GNAI1,BCL2L1,MAPK13,IL12B,Lamb2,Il10rb,CD40,CASP8,Stat3,Tnfrsf1a,ALOX5,jak1,GNAI3,LAMB3,LAMA4,Socs1,Casp3,PIK3R1,mapk12,CCR5,Pdk1,LAMB1,Hspa8
15 genes	37	15	0.00650694	(KEGG) 05014: Amyotrophic lateral sclerosis (ALS)	MAPK11,BCL2L1,MAPK13,Tnfrsf1a,sod1,MAP3K5,Casp3,mapk12,Rab5a,PPP3CA,Rac1,BAX,tomm40,CCS,tp53
12 genes	27	12	0.00738764	(KEGG) 00071: Fatty acid metabolism	ACADM,Acsl1,HADHB,GCDH,CPT1A,ACOX3,acsbg2,CPT2,Hadh,Acads,ACADSB,ALDH2
12 genes	27	12	0.00738764	(KEGG) 04612: Antigen processing and presentation	HSPA4,CTSS,Hspa5,CALR,b2m,CTSB,CTSL1,Tapbp,PDIA3,HSP90AA1,hsp90ab1,Hspa8
19 genes	54	19	0.00856043	(KEGG) 04610: Complement and coagulation cascades	C3,C1s,PLG,A2M,F9,F8,CFH,C6,SERPINE1,C5AR1,MBL2,PLAT,VWF,F5,C1qc,KNG1,C7,PLAU,F7
17 genes	47	17	0.0092503	(KEGG) 03320: PPAR signaling pathway	DBI,ACADM,Acsl1,fabp2,SLC27A2,Fads2,CPT1A,FABP4,ACOX3,acsbg2,CPT2,PLTP,ANGPTL4,Pdpk1,FABP3,LPL,Fabp6
35 genes	129	35	0.0110707	(KEGG) 05010: Alzheimer's disease	co1,Cox7c,ATP5F1,NDUFS5,CASP8,IDE,Tnfrsf1a,ADAM17,CAPN1,NDUFV1,Ern1,NDUFB9,CAPN2,Itpr2,SDHB,Casp3,NDUFV3,NDUFS2,BACE2,app,PPP3CA,MT-CYB,UQCRB,GAPDH,CDK5R1,Itpr1,LPL,UQCRH,SDHA,COX7A2L
20 genes	61	20	0.0111808	(KEGG) 04512: ECM-receptor interaction	SDC4,Sdc2,Lamb2,ITGA4,Col4a2,Tnn,Sv2b,VWF,LAMB3,ITGA10,LAMA4,thbs4,ITGA9,THBS2,ITGAV,Sv2c,LAMB1,Itgb7,COL6A3,FN1
14 genes	36	14	0.0113197	(KEGG) 05323: Rheumatoid arthritis	Acp5,fos,ATP6V0A2,ATP6V0A4,TNFSF13,Atp6v1a,Atp6v0a1,ATP6AP1,CTSL1,TCIRG1,Jun,ANGPT1,CTSK,ATP6V0D1
25 genes	84	25	0.0128421	(KEGG) 04060: Cytokine-cytokine receptor interaction	TNFRSF13B,Ccr2,CXCR4,CCR9,Bmpr1a,IL12B,CXCR3,IL1R2,Il10rb,TNFSF13,CD40,Tnfrsf19,Tnfrsf1a,gh2,Lifr,MPL,ACVR1,edar,FLT3,pdgfrb,CCR5,GHR,Il2rb,Il13ra1,CCR3
24 genes	80	24	0.0134368	(KEGG) 04514: Cell adhesion molecules (CAMs)	CLDN1,SDC4,Sdc2,JAM2,NFASC,ITGA4,CD40,CDH4,NRXN3,Vcam1,CLDN3,NCAM1,NLGN4X,ITGA9,ITGAV,SELP,NRXN1,CLDN6,pvrl3,CDH1,CD2,Mag,Itgb7,CLDN4
17 genes	50	17	0.0144633	(KEGG) 05120: Epithelial cell signaling in Helicobacter pylori infection	MAPK11,JAM2,MAPK13,ATP6V0A2,ATP6V0A4,TJP1,Atp6v1a,Atp6v0a1,ADAM17,ATP6AP1,Lyn,TCIRG1,Casp3,mapk12,Jun,Rac1,ATP6V0D1
14 genes	38	14	0.015058	(KEGG) 05110: Vibrio cholerae infection	kdelr2,ATP6V0A2,ATP6V0A4,TJP1,Atp6v1a,Atp6v0a1,ATP6AP1,actb,sec61g,TCIRG1,PRKX,Pdia4,ATP6V0D1,arf1
10 genes	23	10	0.0161727	(KEGG) 00052: Galactose metabolism	HK2,HK1,Gale,GLB1,g6pc,PFKP,Akr1b1,Pgm1,B4GALT1,PFKM
23 genes	79	23	0.0215789	(KEGG) 04380: Osteoclast differentiation	LILRA4,MAPK11,BLNK,Acp5,fos,Jund,MAPK13,Tnfrsf1a,jak1,FOSL2,LCP2,Socs1,BTK,PIK3R1,mapk12,Jun,Ncf2,PPP3CA,Rac1,Tec,fyn,junb,CTSK
33 genes	127	33	0.0223326	(KEGG) 00230: Purine metabolism	Pold3,POLR2H,ADSSL1,ADCY6,POLR2B,Nt5c1b,Polr3g,PDE6C,GDA,PDE3A,Polr3h,ADCY7,rrm1,ITPA,npr2,ada,POLD1,Pde4b,ADK,Pgm1,Pde9a,ENTPD5,prps2,Gucy1b3,ATIC,NPR1,AMPD3,Nme1,POLR2C,POLR3E,Adss,AMPD1,XDH
37 genes	148	37	0.0252061	(KEGG) 04510: Focal adhesion	ACTN1,TLN2,Lamb2,ITGA4,Col4a2,CCND2,MYLPF,ccnd1,Tnn,FLNC,PAK4,BRAF,crk,actb,CAPN2,VWF,LAMB3,ITGA10,LAMA4,PIK3R1,thbs4,Jun,ITGA9,THBS2,CAV3,ITGAV,pdgfrb,Rac1,fyn,Ctnnb1,Pdpk1,LAMB1,RAPGEF1,Itgb7,COL6A3,FN1,ppp1cb
7 genes	14	7	0.0269474	(KEGG) 04672: Intestinal immune network for IgA production	TNFRSF13B,CXCR4,CCR9,ITGA4,TNFSF13,CD40,Itgb7
12 genes	33	12	0.0286775	(KEGG) 00561: Glycerolipid metabolism	PPAP2A,DGKA,Dgkb,mboat2,Dak,Akr1b1,GPAM,LIPG,LPL,ALDH2,CEL,AKR1A1
54 genes	238	54	0.028896	(KEGG) 05200: Pathways in cancer	DVL2,CDK6,MMP9,NCOA4,EGLN1,Egln3,axin2,fos,BCL2L1,FGF2,CTNNA1,Lamb2,max,Col4a2,MMP2,CASP8,Stat3,ccnd1,TPM3,BCR,jak1,CDKN1B,BRAF,crk,TPR,LAMB3,EP300,LAMA4,Casp3,PIK3R1,Jun,fzd8,FLT3,ITGAV,pdgfrb,Rac1,BAX,SMAD3,HSP90AA1,Appl1,Hsp90b1,Ctnnb1,tp53,CDH1,Traf1,LAMB1,hsp90ab1,DAPK2,FN1,Pias4,EGLN2,Ptgs2,FGF18,fgfr2
20 genes	68	20	0.029323	(KEGG) 04146: Peroxisome	Acsl1,Abcd3,PEX16,SLC27A2,Pecr,CRAT,AGXT,ACOX3,sod1,decr2,Pex1,Gstk1,Phyh,EPHX2,DHRS4,NUDT12,DDO,Hacl1,DAO,XDH
				NGR = Number of annotated genes in the reference list
				NG = Number of annotated genes in the input list
				Hyp* = FDR corrected hypergeometric p value

## Sheet: Liver
GOSlim
Genes	NGR	NG	Hyp*	Biological terms	Genes
71 genes	322	71	0.000512861	GO:0030154: cell differentiation (BP)	PEG10,siah1,Dll4,HES6,SPAST,PRMT7,PPP1R9A,STRBP,Ift81,PTK2B,gnptab,dmrt1,psme4,Rbm45,DOCK7,ANPEP,rbm4,ANAPC2,odf3,SIRT1,SFRP5,Shb,clptm1,MDGA1,rps21,BMP1,Acsbg2,dazap1,TCF23,ndrg2,Fhl1,znf521,PRKCH,TNFAIP2,ROBO4,SRPK3,CTBP2,Caprin1,GADD45G,TWSG1,NOTCH2,sema3d,ANGPTL4,CAV3,Rab5a,Hmx3,INHBA,Ngfr,dzip1,DBN1,Ambra1,znf423,MEA1,CAMK2G,INSM1,TSSK1B,Nme1,PDLIM7,STMN1,CSPG5,tp53,GADD45B,SEMA4A,GPSM1,Mycb…
63 genes	321	63	0.015583	GO:0007049: cell cycle (BP)	Gas1,Cdk6,Rassf2,siah1,tlk1,ASPM,RAB11B,gnai1,SPAST,Papd5,Vash1,USP22,vrk1,MAPK13,KIAA0174,Stk10,RB1CC1,CUL4B,Setdb2,DUSP1,CDK2AP1,KHDRBS1,MPHOSPH8,Vps4b,CHAF1A,vps24,TP73,e4f1,Ralb,Nek4,sass6,SPECC1L,Gps1,GPS2,RCC1,supt5h,G0s2,katnb1,ncapd2,TXNIP,PHF8,CGREF1,Gnai2,FANCD2,arl8b,PIM3,FOXN3,Bub1b,Appl1,PRC1,TIMELESS,PPM1D,tp53,nusap1,pim1,CDK5,mcm2,UPF1,USP2,E2F4,Rgs2,Map3k8,ANXA11
35 genes	154	35	0.0233294	GO:0006629: lipid metabolic process (BP)	SLC27A1,PLCL2,PITPNB,Acaca,ALDH3A2,Sgms2,Atp5a1,LIPE,TRPV1,ACOX1,ABCG1,BMP1,MTTP,Acsbg2,ECH1,SREBF1,Cidea,ppara,BTN3A1,aasdh,PLTP,plcxd1,PCK1,PNPLA8,PTGS1,Abcg8,pla1a,Hpgd,LPL,Pparg,Adipor1,asah2,APOA4,Fabp6,ABHD5
125 genes	743	125	0.0398908	GO:0007165: signal transduction (BP)	Lpxn,ANK3,PTGES3,CNIH,RIN2,IL13RA2,Rassf2,CHN1,tmed1,RHOC,gna14,Dll4,Uts2r,gnai1,IGFBP6,MFAP4,RERG,TNFSF13B,DLG5,Srgap1,PTK2B,CD38,CAMLG,igf1,SMPD1,KHDRBS1,Rage,mpp1,NOX1,gnb1,DNM2,RASD1,Pip5k1a,SFRP5,ABL2,CCL20,Ralb,Shb,Ppp2r2a,Tnn,Nckipsd,Pde4d,PRKRIR,BCR,PXN,CORO1C,AKT3,ARHGAP18,Tie1,Rap1b,CD83,CSF3R,CLOCK,RHEB,FYB,npr2,PLK2,IL1RAPL2,Golt1b,ndrg2,PPP2R5C,Mta1,PRKCH,GABRR2,ARHGAP11A,VDR,COL4A3B…
KEGG
Genes	NGR	NG	Hyp*	Biological terms	Genes
17 genes	43	17	0.00383829	(KEGG) 00010: Glycolysis / Gluconeogenesis	aldoc,ALDH3A2,FBP1,aldob,dld,GPI,g6pc,PFKP,Eno3,DLAT,HKDC1,PCK1,Gck,ADPGK,TPI1,Pdhb,AKR1A1
17 genes	47	17	0.00736155	(KEGG) 03320: PPAR signaling pathway	SLC27A1,CYP7A1,SLC27A2,Acadl,CPT1A,ACOX1,ACAA1,Acsbg2,Cyp27a1,ppara,PLTP,PCK1,ANGPTL4,SORBS1,LPL,Pparg,Fabp6
				NGR = Number of annotated genes in the reference list
				NG = Number of annotated genes in the input list
				Hyp* = FDR corrected hypergeometric p value

## Sheet: Kidney
GOSlim
Genes	NGR	NG	Hyp*	Biological terms	Genes
71 genes	216	71	3.24868e-05	GO:0006412: translation (BP)	RPL29,rps18,EIF3C,rps27a,Eif2ak2,EEF2,RPLP2,Rpl22l1,MRPL49,mrps24,mrpl45,TARS,MRPL21,MRPS21,GUF1,GTF2H3,UBA52,MRPL16,EIF4G1,Rpl37a,EIF3J,rps7,rpl36,Rpl23a,rpl18,Mrpl32,Rpl6,MRPS16,EIF4G3,tbce,Aarsd1,rps13,RSL1D1,Mrpl47,mrpl14,ABCF1,rpl30,rps21,rpl35a,RPS5,naca,Sars,RPL7,PABPC4,cops5,rpl39,etf1,mrpl41,RPL21,MRPL13,EIF2B1,Mrps2,Rpl14,EIF4EBP2,rpl18a,rps27,Rpl36a,Mrpl11,MRPS6,MRPS17,rps15,Rpl38,rps2…
196 genes	743	196	3.83542e-05	GO:0007165: signal transduction (BP)	TSPAN8,CABP4,ANK3,CNIH,RIN2,IL13RA2,S100A11,MIER1,vac14,ANGPTL5,CHN1,Dtna,tmed1,Dll4,ACVRL1,Uts2r,Met,RACGAP1,Mapk6,LITAF,WNT11,RERG,Znf259,RARB,ITLN2,TNFSF14,fgf1,LIMK1,HIF1A,DLG5,SRGAP1,PKN2,Cnot7,fgg,SLC44A2,YWHAZ,TG,PTK7,SPA17,PTK2B,TYRO3,CREM,Khdrbs1,cops3,CRHBP,Rap2b,CHRNA5,CSNK1E,PLCG2,TNFSF13,SAG,CARD11,DAPP1,PLXND1,BCAR1,PDE3A,PPP2R5A,SMOC2,Dgkg,gnb1,alcam,PLXNB3,Cdc42bpb,DNM2,CD74,NR2F2…
72 genes	227	72	7.8468e-05	GO:0005975: carbohydrate metabolic process (BP)	SLC25A12,gpd1,HK1,RANBP2,Idh3g,Pgm2l1,FBP1,Man2a1,MANBA,Cnot7,MGAT1,NEU3,Fuca1,NUP88,GANAB,Hhipl1,cs,GBGT1,NUP155,SLC3A1,SLC2A4,SLC37A4,GPI,AGL,G6PD,PPP1R3D,POMT1,GNPDA1,Gys2,Khk,TPR,SLC2A5,Hkdc1,Pygm,ALDOA,GYG1,MDH2,NUP37,dhdh,Glo1,SLC5A2,HAGH,Got2,PFKFB2,Gk,Pck1,ENO2,Galnt7,Pofut2,SLC3A2,Slc5a1,Phkg1,GAPDH,LCT,mgat4b,GOT1,MDH1,Pdk1,Slc25a11,ME1,ppp1r3c,AKT2,Nup160,Pck2,Glb1l2,Prkacb,Gbe1,Pfkfb4…
54 genes	165	54	0.00032845	GO:0034641: cellular nitrogen compound metabolic process (BP)	SLC43A2,psma2,PSMB6,Slc7a7,Ddc,Azin1,DLD,psmb9,SLC6A19,CKMT2,ccbl2,ass1,GCDH,Psmc2,Psma5,Psma6,SLC3A1,kmo,Slc6a6,Ccbl1,AGXT,Slc36a2,Qdpr,Agxt2,PSMA1,oaz1,aldh9A1,SLC6A15,GLUD1,GLUL,Tph2,hpd,Smox,tdo2,Got2,OAZ2,Sat1,ACADSB,SHMT1,gpt2,BBOX1,Slc5a5,SLC3A2,OGDH,psma7,GOT1,Nqo1,TH,adi1,Psmb7,Slc7a9,FAH,Psme1,CKM
98 genes	353	98	0.000484694	GO:0007155: cell adhesion (BP)	PKP4,CLDN1,DSC1,SCARB2,Jam3,lamb4,ITGBL1,ATP2A2,Reln,PTK7,PTK2B,Lamb2,ITGB2,CPXM1,TYRO3,PKP3,DST,BCAR1,CDH26,SVEP1,alcam,Emilin2,CFDP1,ADAM17,Cdh11,CDH15,Thbs1,NRXN3,COL12A1,HABP2,NCAM1,itga5,VCL,COL16A1,HES5,Hepacam,F5,ASTN1,NELL2,ITGA10,CDH17,FBLIM1,Ctnnd1,NLGN4X,PTPRU,NID1,PCDH20,thbs4,BCAN,Cntnap2,GP9,THBS2,PCDHGA12,CD9,Col18a1,Cpxm2,COL27A1,ITGAV,TNC,Emr1,Postn,Spon2,app,NRXN1,FLRT3,Celsr1,C…
112 genes	413	112	0.000531504	GO:0055085: transmembrane transport (BP)	SLC35A3,SLC25A12,SLC43A2,SLC22A7,slc25a43,HK1,KCNA3,RYR3,SLC15A2,slc47a1,Slc12a6,KCNG2,Abcd3,ATP2A2,Slc7a7,mfsd4,RANBP2,Hcn2,atp2a1,tf,ADCY6,Slc1a1,SLC44A2,ABCB8,Slc26a1,SLC6A19,Atp11c,NUP88,Atp6v0a2,spns1,DST,slc30a9,KCNC1,SLC29A1,Slc6a13,Trpv1,ATP6V1A,Slc25a44,NUP155,Slc6a7,SLC2A9,SLC3A1,ABCG2,Atp6v0a1,SLC2A4,slc25a42,Slc15a1,Slc6a6,Slc36a2,SLC37A4,spns3,RHAG,SLC22A4,SLC16A6,Aqp1,slc22a6,atp1a1…
22 genes	52	22	0.000789251	GO:0030198: extracellular matrix organization (BP)	ECM2,MMP9,Col4a2,SMOC2,tnf,pdgfra,Elf3,FBLN1,OLFML2B,POMT1,APBB2,SPINT1,COL6A2,Postn,app,TNFRSF11B,Nf1,Sox9,COL11A1,Col8a2,CYR61,COL14A1
113 genes	427	113	0.000911517	GO:0006810: transport (BP)	SLC35A3,Ndufb4,ABCF2,DBI,ETFA,BICD2,slc25a43,OSBPL6,PITPNB,SLC15A2,ATP5J,Abcd3,ATP2A2,Slc7a7,SLC25A3,Dynll2,TRAPPC2,ABCB8,SLC25A32,RFT1,Tmem9,dirc2,Osbpl2,CYB5A,HNRNPA1,TTPA,CHRNA5,NDUFS5,SLC29A1,CLIC5,Trpv1,ATP6V1A,Slc25a44,CPT1A,Slc6a7,ABCG2,AR,Osbp2,Slc15a1,Ndufb11,Slc6a6,CRAT,NDUFV1,GLRX2,SLC37A4,HPX,AKAP9,CUX1,Ap2m1,Atp5g3,Bicd1,P2RX3,frrs1,DYNC1H1,Abcc2,Slc28a1,THOC2,ATP1B4,CPT2,SLC12A4,ETF…
59 genes	207	59	0.00436593	GO:0008283: cell proliferation (BP)	CITED1,USP8,Fscn1,Met,MATK,Znf259,Gfi1b,Khdrbs1,CKS2,rbbp7,LIPA,BCAR1,Scrib,Lrp2,gnb1,CD74,PTEN,Rpl23a,Lamp3,AR,PRDX1,MTCP1,e4f1,TPX2,Pa2g4,Cited2,insig1,Rap1b,IGFBP4,TFDP1,cse1l,RAPGEF3,Enpep,Xrcc5,COL4A3BP,GLUL,KLF10,LIPG,dctn2,CKS1B,Bub1b,ZFP36L2,EHF,rps27,BUB1,DAB2,CREBBP,Igsf8,tyr,tp53,MAP7,UCHL1,MAPRE1,PDZK1,pim1,SERPINF1,CYR61,ADRA1D,CDK9
16 genes	38	16	0.0049078	GO:0006520: cellular amino acid metabolic process (BP)	pts,Slc7a7,Ddc,ccbl2,PEPD,CAD,SLC3A1,Slc6a6,GLDC,Qdpr,Ggt1,GLUD1,Got2,agxt2l1,GOT1,Slc7a9
82 genes	322	82	0.0158994	GO:0030154: cell differentiation (BP)	PEG10,CITED1,Dll4,RACGAP1,PRMT7,IGSF10,Bmpr1a,fgf1,HIF1A,PDILT,Ift81,PTK2B,SEMA4B,SEMA7A,dmrt1,HERC4,ODF2,CREM,ALKBH1,Scrib,Efnb3,SRD5A2,DOCK7,Nav1,Anpep,Sqstm1,rbm4,ANAPC2,odf3,SFRP5,TYMP,GLRX2,MTL5,ROR2,TBCB,Ndrg3,CHRDL2,rps21,Sry,acsbg2,GNA13,gap43,ANXA13,INHA,TCF23,ndrg2,Fhl1,OBSCN,PRKCH,GMCL1,CTBP2,PTPRU,GADD45G,SRPK1,sema3d,ANGPTL4,PAPPA2,CAV3,ANGPT2,Hmx3,PIK3CD,Ambra1,Tcf12,MMP19,MEA1,EXT2…
43 genes	154	43	0.0231328	GO:0006629: lipid metabolic process (BP)	CUBN,PITPNB,acsf2,Acaca,aacs,P4HB,Aldh3a2,GDPD3,Atp5a1,ACSM3,TTPA,Acaa2,LIPA,PDE3A,Trpv1,Lrp2,NR2F2,PTEN,EHHADH,Acox1,ACSF3,FABP4,PSAP,apoa1,acsbg2,ECH1,BTN2A1,CLU,Alox12b,Pck1,LIPG,ACADSB,PNPLA8,Gdpd4,PTGIS,PTGS1,SERINC1,HPGD,LPL,Lypla2,Prkacb,Fabp6,ABHD5
24 genes	77	24	0.0315044	GO:0007568: aging (BP)	cat,P2ry2,SCAP,DCN,F3,HMGCR,wrn,fos,Hcn2,DLD,ass1,FAS,P2ry1,LCK,CRYAB,Atp5g3,nr3c1,VDR,igfbp2,TFRC,JUN,TIMP3,PTGS1,SERPINF1
KEGG
Genes	NGR	NG	Hyp*	Biological terms	Genes
31 genes	56	31	2.41014e-07	(KEGG) 04974: Protein digestion and absorption	PRCP,CTRL,Slc7a7,XPNPEP2,Slc1a1,SLC6A19,Col4a2,COL4A5,SLC3A1,Slc15a1,COL12A1,atp1a1,ATP1B4,Col5a2,Col4a1,Col1a2,COL1A1,Col18a1,COL6A2,Cpa1,SLC3A2,Col5a1,COL2A1,Mme,COL6A1,ATP1B2,COL11A1,Slc7a9,COL6A3,Slc9a3,COL14A1
33 genes	61	33	3.25625e-07	(KEGG) 04512: ECM-receptor interaction	SDC4,lamb4,Lama3,Reln,Lamb2,LAMA2,Col4a2,COL4A5,Thbs1,Sv2b,itga5,Col5a2,Col4a1,ITGA10,LAMA4,Col1a2,COL1A1,thbs4,GP9,THBS2,COL6A2,ITGAV,TNC,ITGB1,Col5a1,COL2A1,Sv2c,COL6A1,ITGB5,COL11A1,Itgb7,COL6A3,FN1
27 genes	47	27	5.91647e-07	(KEGG) 03320: PPAR signaling pathway	DBI,FABP7,CYP7A1,FABP2,SLC27A2,ACSL6,Acadl,CPT1A,EHHADH,Acox1,FABP4,ACOX3,apoa1,acsbg2,Cyp27a1,CPT2,fabp1,Gk,Pck1,ANGPTL4,Sorbs1,Pdpk1,FABP3,LPL,ME1,Pck2,Fabp6
75 genes	238	75	0.000236624	(KEGG) 05200: Pathways in cancer	DVL2,fh,MSH2,MMP9,NCOA4,Cdc42,lamb4,Met,WNT11,Lama3,fos,RARB,fgf1,HIF1A,chuk,Lamb2,BIRC5,WNT16,LAMA2,bmp2,Col4a2,PLCG2,MMP2,Tgfbr2,COL4A5,CASP8,PTEN,FAS,ETS1,AR,pdgfra,Bcr,fzd5,TCEB1,crk,TPR,Col4a1,TRAF6,CTBP2,LAMA4,Casp3,NFKB1,GSTP1,PIK3R1,SPI1,JUN,fzd8,RASSF1,CKS1B,PIK3CD,ITGAV,JUP,ITGB1,HSP90AA1,arnt2,SMAD4,ZBTB16,HSP90B1,Ctnnb1,CREBBP,Pld1,tp53,Pax8,CDH1,Traf1,Hsp90ab1,DAPK2,FZD10,AKT2,CBL,FN…
51 genes	148	51	0.000425379	(KEGG) 04510: Focal adhesion	Cdc42,lamb4,Met,Lama3,Reln,Lamb2,Mylk,LAMA2,Col4a2,CCND2,BCAR1,MYLPF,COL4A5,PTEN,pdgfra,Thbs1,FLNC,Rap1b,itga5,crk,actb,VCL,Col5a2,Col4a1,ITGA10,LAMA4,Col1a2,COL1A1,PIK3R1,thbs4,JUN,MYLK3,THBS2,CAV3,COL6A2,PIK3CD,ITGAV,TNC,ITGB1,Col5a1,COL2A1,PARVB,Ctnnb1,Pdpk1,COL6A1,ITGB5,COL11A1,AKT2,Itgb7,COL6A3,FN1
29 genes	70	29	0.000628035	(KEGG) 05146: Amoebiasis	lamb4,Lama3,Lamb2,ITGB2,LAMA2,Col4a2,COL4A5,MUC2,SERPINB1,C8B,C8G,VCL,RAB5C,Col5a2,Col4a1,Gnaq,LAMA4,Casp3,Col1a2,COL1A1,NFKB1,PIK3R1,PIK3CD,Col5a1,COL2A1,hspb1,COL11A1,FN1,Prkacb
28 genes	68	28	0.000857266	(KEGG) 04146: Peroxisome	cat,Abcd3,PEX26,SLC27A2,ACSL6,EHHADH,MVK,Acox1,PRDX1,CRAT,AGXT,ACOX3,sod1,decr2,ECH1,PXMP2,HMGCL,PHYH,PRDX5,PEX11B,DHRS4,NUDT12,nudt19,DDO,ABCD4,GNPAT,Hacl1,XDH
15 genes	28	15	0.00153058	(KEGG) 00250: Alanine, aspartate and glutamate metabolism	ADSSL1,CAD,ass1,AGXT,ACY3,GAD1,Agxt2,ABAT,GLUD1,Aldh5a1,GLUL,Got2,gpt2,DDO,GOT1
29 genes	77	29	0.00332973	(KEGG) 03010: Ribosome	RPL29,rps27a,RPLP2,Rpl22l1,UBA52,Rpl37a,rps7,rpl36,Rpl23a,rpl18,Rpl6,rps13,rpl30,rps21,rpl35a,RPS5,RPL7,rpl39,RPL21,MRPL13,Rpl14,rpl18a,rps27,Rpl36a,rps15,Rpl38,rps2,rps24,rps10
46 genes	146	46	0.00646359	(KEGG) 05016: Huntington's disease	Ndufb4,dctn1,ATP5J,NDUFA4L2,CLTC,Atp5a1,POLR2H,Dnah2,POLR2B,mt-co1,ATP5F1,mt-co3,NDUFS5,CASP8,POLR2D,POLR2L,Cox5a,COX5B,Ndufb11,Polr2e,DNAI1,NDUFV1,COX7B2,sod1,Ap2a2,Ap2m1,Atp5g3,nrf1,TGM2,Dctn4,Gnaq,Ndufa4,Casp3,NDUFA7,dctn2,Slc25a5,mt-cyb,Ndufa1,CREBBP,tp53,TAF4,UQCRH,SDHA,Uqcrq,Ndufb8,AP2A1
29 genes	82	29	0.00947218	(KEGG) 04145: Phagosome	c3,ITGB2,Atp6v0a2,ATP6V1A,Atp6v0a1,CALR,Thbs1,itga5,TUBB2A,DYNC1H1,actb,RAB5C,CTSL1,ATP6V0E2,TCIRG1,TFRC,thbs4,THBS2,ITGAV,ITGB1,Mrc2,M6pr,colec12,CLEC4M,ITGB5,LAMP2,ATP6V0D1,TUBA4A,Stx12
13 genes	27	13	0.0107517	(KEGG) 00071: Fatty acid metabolism	Aldh3a2,GCDH,Acaa2,ACSL6,Acadl,CPT1A,EHHADH,Acox1,ACOX3,acsbg2,CPT2,aldh9A1,ACADSB
9 genes	15	9	0.0112356	(KEGG) 00670: One carbon pool by folate	SHMT2,MTHFD1,MTHFS,ALDH1L2,MTHFD2,SHMT1,AMT,ATIC,DHFR
30 genes	88	30	0.0113125	(KEGG) 04670: Leukocyte transendothelial migration	CLDN1,OCLN,MMP9,Jam3,Cxcr4,Cdc42,JAM2,PTK2B,ITGB2,EZR,PLCG2,MMP2,BCAR1,MYLPF,Rap1b,CLDN3,actb,VCL,RAPGEF3,Ctnnd1,PIK3R1,Gnai2,PIK3CD,CLDN18,CLDN10,ITGB1,CLDN6,Ctnnb1,CXCL12,CLDN4
33 genes	99	33	0.0114898	(KEGG) 04530: Tight junction	CLDN1,OCLN,Jam3,Cdc42,JAM2,SPTAN1,TJP1,MYLPF,PTEN,Myh6,MYH9,Epb41l1,CLDN3,actb,CSNK2A2,Csnk2a1,PRKCH,EPB41L3,PRKCE,Gnai2,MYH11,RRAS2,CLDN18,CLDN10,EXOC4,prkci,CLDN6,Ctnnb1,INADL,AKT2,PPP2R2D,CLDN4,VAPA
25 genes	71	25	0.0141418	(KEGG) 05222: Small cell lung cancer	lamb4,Lama3,RARB,chuk,Lamb2,LAMA2,Col4a2,COL4A5,PTEN,Fhit,Col4a1,TRAF6,LAMA4,NFKB1,PIK3R1,CKS1B,PIK3CD,ITGAV,ITGB1,tp53,Traf1,AKT2,FN1,Pias4,PTGS2
9 genes	16	9	0.0141917	(KEGG) 04964: Proximal tubule bicarbonate reclamation	Aqp1,atp1a1,ATP1B4,GLUD1,Pck1,MDH1,ATP1B2,Pck2,Slc9a3
13 genes	28	13	0.0144784	(KEGG) 00020: Citrate cycle (TCA cycle)	fh,ACLY,Idh3g,DLD,cs,DLAT,SUCLA2,MDH2,Pck1,OGDH,MDH1,Pck2,SDHA
12 genes	25	12	0.0147471	(KEGG) 04973: Carbohydrate digestion and absorption	HK1,G6pc,atp1a1,ATP1B4,SLC2A5,Hkdc1,PIK3R1,PIK3CD,Slc5a1,LCT,ATP1B2,AKT2
19 genes	50	19	0.0166599	(KEGG) 05120: Epithelial cell signaling in Helicobacter pylori infection	Jam3,Cdc42,Met,JAM2,chuk,Atp6v0a2,PLCG2,TJP1,ATP6V1A,Atp6v0a1,ADAM17,Hbegf,ATP6V0E2,TCIRG1,Casp3,NFKB1,JUN,Ptprz1,ATP6V0D1
17 genes	43	17	0.0167103	(KEGG) 00010: Glycolysis / Gluconeogenesis	HK1,Aldh3a2,FBP1,DLD,ACSS1,GPI,G6pc,DLAT,Hkdc1,aldh9A1,ALDOA,Pck1,ENO2,GAPDH,Pck2,PFKM,AKR1A1
20 genes	54	20	0.0167731	(KEGG) 04610: Complement and coagulation cascades	F10,F3,c3,PLG,F9,fgg,Cfh,F13a1,C5,F13b,C8B,SERPINE1,C8G,Serpinc1,PLAT,F5,C1qc,F2,FGB,F7
27 genes	80	27	0.0171923	(KEGG) 04514: Cell adhesion molecules (CAMs)	CLDN1,OCLN,Jam3,SDC4,JAM2,ITGB2,CD40,alcam,CDH15,NRXN3,CLDN3,NCAM1,NLGN4X,Cntnap2,ITGAV,NRXN1,CLDN18,CLDN10,ITGB1,CLDN6,Pvrl3,CDH1,CD2,Mag,PTPRF,Itgb7,CLDN4
13 genes	29	13	0.017314	(KEGG) 00983: Drug metabolism - other enzymes	UPP2,Hprt1,IMPDH1,UPB1,TYMP,UGT2B17,ITPA,CES2,Ugt1a9,TK1,Uck1,XDH,UGT2A1
14 genes	33	14	0.0176141	(KEGG) 00620: Pyruvate metabolism	Acaca,Aldh3a2,DLD,ACSS1,DLAT,aldh9A1,MDH2,Glo1,HAGH,acyp2,Pck1,MDH1,ME1,Pck2
13 genes	31	13	0.0247091	(KEGG) 00380: Tryptophan metabolism	cat,Aldh3a2,Ddc,ccbl2,GCDH,EHHADH,kmo,Ccbl1,aldh9A1,Tph2,OGDH,Abp1,CYP1B1
10 genes	21	10	0.0250402	(KEGG) 03430: Mismatch repair	MSH2,Pold3,RPA3,SSBP1,RFC2,RFC1,POLD1,exo1,Rfc5,RFC4
32 genes	103	32	0.0251227	(KEGG) 05012: Parkinson's disease	co3,SNCA,NDUFS5,MT-ND1,MT-ND5,Cox5a,COX5B,Ndufb11,UBE2J2,NDUFV1,COX7B2,Atp5g3,Ndufa4,Casp3,NDUFA7,Slc25a5,mt-cyb,MT-ND4,Ndufa1,UCHL1,TH,UQCRH,SDHA,Uqcrq,Ndufb8
40 genes	137	40	0.0252746	(KEGG) 04144: Endocytosis	USP8,Cxcr4,Cdc42,RAB11B,Met,CLTC,Smad7,Tgfbr2,DNM2,vps24,EHD1,Itch,pdgfra,chmp4b,Ap2a2,Ap2m1,fgfr4,RAB11FIP1,SH3GL1,GIT2,RAB5C,VTA1,TRAF6,Rufy1,TFRC,SH3GL2,Il2rg,CAV3,RAB31,CCR5,Vps37a,prkci,DAB2,Pld1,ZFYVE9,CBL,Rnf41,ARF6,fgfr2,AP2A1
21 genes	60	21	0.0258945	(KEGG) 05100: Bacterial invasion of epithelial cells	Cdc42,Met,CLTC,ARPC1B,BCAR1,DNM2,CD2AP,itga5,crk,actb,ARHGAP10,VCL,ARPC1A,PIK3R1,CAV3,PIK3CD,ITGB1,Ctnnb1,CDH1,CBL,FN1
11 genes	25	11	0.0304652	(KEGG) 00590: Arachidonic acid metabolism	LTC4S,CYP2U1,PLA2G12A,ALOX5,CYP2J2,CBR1,Ggt1,Alox12b,PTGIS,PTGS1,PTGS2
10 genes	22	10	0.0332887	(KEGG) 00830: Retinol metabolism	LRAT,UGT2B17,RPE65,RDH12,DHRS3,ALDH1A1,DHRS4,Ugt1a9,RDH8,UGT2A1
14 genes	36	14	0.0346993	(KEGG) 05323: Rheumatoid arthritis	fos,ITGB2,Atp6v0a2,TNFSF13,ATP6V1A,Atp6v0a1,CCL20,CTSL1,ATP6V0E2,TCIRG1,JUN,CXCL12,CTSK,ATP6V0D1
3 genes	3	3	0.0479083	(KEGG) 00460: Cyanoamino acid metabolism	SHMT2,Ggt1,SHMT1
31 genes	105	31	0.0492638	(KEGG) 00190: Oxidative phosphorylation	co3,Atp6v0a2,NDUFS5,ATP6V1A,MT-ND1,MT-ND5,Cox5a,Atp6v0a1,COX5B,Ndufb11,NDUFV1,COX7B2,Atp5g3,ATP6V0E2,TCIRG1,Ndufa4,NDUFA7,mt-cyb,MT-ND4,Ndufa1,UQCRH,SDHA,Uqcrq,ATP6V0D1,Ndufb8
9 genes	20	9	0.0494457	(KEGG) 00982: Drug metabolism - cytochrome P450	GSTM3,FMO5,UGT2B17,CYP2D6,GSTP1,Ugt1a9,MGST2,GSTT1,UGT2A1
				NGR = Number of annotated genes in the reference list
				NG = Number of annotated genes in the input list
				Hyp* = FDR corrected hypergeometric p value
