# Supplementary material for: Altered gene expression patterns of innate and adaptive immunity pathways in transgenic rainbow trout harboring Cecropin P1 transgene
Source: BMC Genomics. 2014 Oct 11;15(1):887. doi: 10.1186/1471-2164-15-887 (PMC4201688; doi:10.1186/1471-2164-15-887)
Supplement: Supplementary file 3 — Additional file 3: Functional gene clusters of importance and significance in each organ reported by GeneCodis and GSEA. (XLSX 37 KB) [file 12864_2014_6557_MOESM3_ESM.xlsx]

## Sheet: Spleen
	Lysosome							Phagosome							GeneCodis
	PPT1	7.41621	CLN5	2.44342	TCIRG1	2.09076		ITGAV	4.4645	CTSL1	2.32967	THBS2	0.367512		GSEA
	ctsd	4.40451	ATP6V0D1	2.43986	ATP6V0A4	2.07774		Rac1	3.67749	RAB7A	2.30671	Tuba1a	0.335801		GSEA core enrichment
	Acp5	3.55341	LIPA	2.42493	ATP6AP1	2.07375		MBL2	3.09336	CLEC4M	2.29123	Mrc2	0.237309
	CTSB	3.46479	HEXB	2.38171	HEXA	2.05079		thbs4	3.04567	LAMP1	2.20387
	HYAL1	3.40744	CTSL1	2.32967	ATP6V0A2	2.01196		sec61g	2.85828	CTSS	2.14838
	Fuca1	3.30548	TPP1	2.29511	LAMP2	2.00879		Rab5a	2.85764	Marco	2.11433
	CTSC	3.04573	ARSB	2.28541	AP1B1	0.439488		Atp6v0a1	2.76675	RAB5C	2.10971
	AP1S2	2.9306	NAGA	2.27642	IGF2R	0.401561		Atp6v1a	2.61093	sec61ab	2.0909
	MAN2B1	2.79256	ACP2	2.2622	Abca2	0.39994		CALR	2.52416	TCIRG1	2.09076
	CTSA	2.78544	ASAH1	2.25063	Neu1	0.376457		C3	2.49267	ATP6V0A4	2.07774
	Atp6v0a1	2.76675	GLB1	2.22178	AP3S1	0.370772		Ncf2	2.48985	ATP6AP1	2.07375
	CTNS	2.74027	LAMP1	2.20387	Sort1	0.3297		colec12	2.4841	ATP6V0A2	2.01196
	GALNS	2.72898	Cltc	2.14915	ARSA	0.312526		Dync1h1	2.47387	LAMP2	2.00879
	AP1S1	2.53767	CTSS	2.14838	Slc17a5	0.279758		ATP6V0D1	2.43986	Stx12	0.490161
	AP1M1	2.48447	CTSK	2.10778	LAMP3	0.277167		actb	2.36172	Dync1i2	0.458867
	Valine leucine and isoleucine degradation							Protein processing in endoplasmic reticulum
	ACADSB	2.324	OXCT1	1.34	BCAT1	0.87		Pdia4	5.40322	CALR	2.52416	CAPN2	2.13021
	HADHB	2.224	MCCC1	1.304	AOX1	0.802		Hsp90b1	4.00409	MAP3K5	2.52375	sec61ab	2.0909
	HADH	2.214	BCKDHB	1.298	ACAD8	0.799		DNAJC5	3.73416	SEC24D	2.50497	hsp90ab1	2.08425
	ACADS	2.169	MCCC2	1.262	DBT	0.747		DNAJC3	3.68783	DNAJB12	2.47935	UBE2D4	2.02863
	MUT	2.145	PCCA	1.219	BCKDHA	0.53		XBP1	3.29818	NFE2L2	2.42331	GANAB	2.00121
	IVD	2.113	EHHADH	1.215				Ern1	3.1069	Edem3	2.39726	EIF2AK4	0.458708
	ACADM	1.922	ACAT1	1.189				PDIA6	3.07143	MAN1B1	2.35314	BAX	0.417789
	PCCB	1.894	HIBADH	1.181				SIL1	3.02734	Hspa5	2.31337	ssr1	0.39442
	HIBCH	1.765	ALDH3A2	1.139				Ddost	2.93013	HSP90AA1	2.28483	STUB1	0.270131
	ALDH9A1	1.725	HADHA	1.138				sec61g	2.85828	CAPN1	2.27447	UBE2J2	0.118457
	HSD17B10	1.654	DLD	1.105				Hspa8	2.83771	UBQLN4	2.26335
	HMGCS1	1.505	ABAT	1.099				syvn1	2.82817	DERL2	2.2474
	ACAA2	1.499	HMGCL	1.05				SEC13	2.6756	BAG1	2.22834
	AUH	1.367	ALDH6A1	0.967				PDIA3	2.56188	VCP	2.21895
	ECHS1	1.36	ALDH2	0.963				HSPA4L	2.55625	Dnajc5b	2.16276
	Amino sugar and nucleotide sugar					Complement and coagulation					Antigen processing and
	metabolism					cascades					presentation
	GPI	5.01018	PMM1	0.371549		A2M	6.2395	F5	2.06226		CTSB	3.46479
	npl	3.71655	Uap1	0.278664		PLAU	5.19348	SERPINE1	0.390536		Hspa8	2.83771
	CHIA	3.2308	Cyb5r1	0.154404		CFH	4.8486	VWF	0.33682		Tapbp	2.74811
	Tsta3	3.04945	CYB5R3	0.0183911		C7	4.45376	KNG1	0.286937		PDIA3	2.56188
	Renbp	2.84347				C6	4.18678				CALR	2.52416
	cmas	2.75842				F7	3.55996				HSPA4	2.39297
	Pgm1	2.60017				MBL2	3.09336				CTSL1	2.32967
	Gale	2.5779				PLAT	2.9504				Hspa5	2.31337
	NANP	2.51071				F8	2.89473				HSP90AA1	2.28483
	HEXB	2.38171				C3	2.49267				CTSS	2.14838
	HK1	2.16484				C1qc	2.46199				b2m	2.12457
	HEXA	2.05079				C1s	2.39981				hsp90ab1	2.08425
	HK2	2.08166				C5AR1	2.23101
	UGDH	0.475087				F9	2.08536
	GMDS	0.454875				PLG	2.06536

## Sheet: Liver
	PPAR signaling pathway					Proteasome							GeneCodis
	CPT1A	9.69536	Cyp27a1	0.263778		PSMB3	1.579	PSMF1	0.83	PSMB6	0.529		GSEA
	PLTP	6.62239	LPL	0.14497		PSME4	1.348	PSMD14	0.827	PSMC2	0.447		GSEA core enrichment
	Fabp6	3.68399				PSMA3	1.146	PSMD6	0.813	PSMB7	0.444
	SORBS1	3.19124				PSMD11	1.142	PSME2	0.798	PSMB9	0.38
	SLC27A1	3.03669				PSMD4	1.059	PSMC3	0.795
	Acadl	2.39721				PSME3	1.023	PSMB2	0.788
	PCK1	2.36761				PSMD1	1.012	PSMD8	0.78
	SLC27A2	2.33776				PSMA5	1.001	PSMD13	0.759
	ANGPTL4	2.30236				POMP	0.974	PSMB5	0.725
	ACAA1	2.2896				PSMA7	0.961	PSMA1	0.721
	Pparg	0.456832				PSMA4	0.921	PSMD2	0.718
	Acsbg2	0.456035				PSMC5	0.881	PSMD7	0.71
	ACOX1	0.451621				PSMC1	0.85	PSMB4	0.676
	CYP7A1	0.349825				PSMA2	0.848	PSME1	0.65
	ppara	0.327221				PSMA6	0.836	PSMC6	0.623
	Arachidonic acid metabolsim (GSEA; bold indicates core enrichment)					Lipid metabolic process (GO)
	PLA2G10	31.627	GPX7	0.865		APOA4	16.2695	Hpgd	2.34763	ppara	0.327221
	CYP2J2	5.486	GPX2	0.805		PLTP	6.62239	plcxd1	2.21336	Abcg8	0.320394
	PTGES	2.614	PTGS2	0.803		asah2	4.44416	PITPNB	2.01993	PTGS1	0.286795
	EPHX2	2.36	LTA4H	0.717		ALDH3A2	3.80276	BMP1	2.01329	LPL	0.14497
	PLA2G12B	2.045	ALOX12B	0.589		Fabp6	3.68399	BTN3A1	0.499589	Cidea	0.0933546
	TBXAS1	1.952	LTC4S	0.525		ECH1	3.52693	PLCL2	0.482584
	CBR1	1.885	PTGIS	0.505		MTTP	3.50405	TRPV1	0.469932
	CYP2U1	1.549	PTGS1	0.452		SLC27A1	3.03669	aasdh	0.46988
	PLA2G12A	1.388	ALOX5	0.434		ABHD5	3.02323	Pparg	0.456832
	GPX1	1.257				Sgms2	2.90451	Acsbg2	0.456035
	GGT1	1.189				PNPLA8	2.62977	ACOX1	0.451621
	PTGES2	1.093				pla1a	2.61854	ABCG1	0.451433
	PLA2G6	1.02				LIPE	2.57241	Atp5a1	0.432168
	PLA2G3	0.948				Acaca	2.41983	Adipor1	0.390264
	GPX4	0.927				PCK1	2.36761	SREBF1	0.336068
	Glycolysis / Gluconeogenesis
	HKDC1	7.63719	AKR1A1	0.325757
	Eno3	4.74683	Gck	0.0879448
	ALDH3A2	3.80276
	DLAT	3.58513
	g6pc	3.48822
	Pdhb	3.36027
	GPI	2.85064
	PFKP	2.69238
	FBP1	2.68978
	PCK1	2.36761
	dld	2.3236
	TPI1	0.483606
	ADPGK	0.422973
	aldoc	0.381878
	aldob	0.368566

## Sheet: Kidney
	ECM receptor interaction							Focal adhension									GeneCodis
	thbs4	6.20127	ITGAV	2.81465	Sv2b	0.340735		COL6A3	10.7703	COL11A1	3.02949	Ctnnb1	2.28147	Itgb7	0.383219		GSEA
	TNC	4.3166	COL6A2	2.78161	GP9	0.326394		thbs4	6.20127	Thbs1	2.98909	Lamb2	2.12418	itga5	0.368349		GSEA core enrichment
	Col5a2	4.20477	Reln	2.70932	lamb4	0.302262		CAV3	5.2509	BCAR1	2.97792	Pdpk1	2.09117	crk	0.355602
	COL6A1	4.13443	Lamb2	2.67562				Met	4.46627	PTEN	2.94272	Rap1b	2.08949	MYLPF	0.332671
	Col5a1	3.67529	LAMA4	2.48315				TNC	4.3166	ITGAV	2.81465	Col4a1	2.08675	lamb4	0.302262
	ITGA10	3.57939	COL4A5	2.46597				Col5a2	4.20477	COL6A2	2.78161	ITGB5	2.03389	THBS2	0.20439
	COL1A1	3.54128	COL2A1	2.42936				COL6A1	4.13443	Reln	2.70932	Lama3	2.01922
	FN1	3.44108	Col4a2	2.41795				Col5a1	3.67529	AKT2	2.67975	Col1a2	0.495998
	ITGB1	3.25485	SDC4	2.1977				ITGA10	3.57939	VCL	2.64857	CCND2	0.479349
	LAMA2	3.23622	Col4a1	2.08675				COL1A1	3.54128	pdgfra	2.49908	Cdc42	0.460807
	THBS2	3.22766	ITGB5	2.03389				FN1	3.26954	LAMA4	2.48315	PIK3CD	0.44942
	COL6A3	3.16777	Lama3	2.01922				ITGB1	3.25485	FLNC	2.4755	Mylk	0.424912
	Sv2c	3.06035	Col1a2	0.495998				LAMA2	3.23622	COL4A5	2.46597	actb	0.408409
	COL11A1	3.02949	Itgb7	0.383219				PIK3R1	3.19102	COL2A1	2.42936	PARVB	0.399065
	Thbs1	2.98909	itga5	0.368349				JUN	3.10148	Col4a2	2.41795	MYLK3	0.397576
	Translation (GO)											Alanine asparate and glutamate metabolsim
	rpl18a	8.99847	UBA52	2.03343	rps10	0.452232	MRPL21	0.395197	mrpl14	0.335033		GPT2	27.685	ASL	1.408
	Aarsd1	4.39716	mrpl41	0.494132	MRPS21	0.434788	Mrpl32	0.393912	GUF1	0.326324		AGXT2	3.589	ADSL	1.296
	PABPC4	3.1863	MRPL27	0.493485	EEF1D	0.429716	rpl36	0.389843	RPLP2	0.317799		DDO	3.507	GAD1	1.243
	Sars	3.18202	EIF4G3	0.48751	ABCF1	0.429132	Rpl38	0.387701	Rpl36a	0.314453		ALDH5A1	2.839	GLUL	1.203
	EIF4G1	3.07425	MRPL16	0.4861	RPS5	0.423055	EIF2B1	0.38432	Rpl6	0.312767		ADSSL1	2.67	ASNS	1.197
	EIF4EBP2	3.06849	mrpl45	0.481225	Mrpl47	0.422411	rps7	0.382636	etf1	0.294863		ASPA	2.649	GLS2	1.159
	rps18	2.73629	MRPS17	0.479594	GTF2H3	0.419768	rpl39	0.382284	RPL29	0.289609		ABAT	2.568	NIT2	1.057
	cops5	2.5643	Mrpl11	0.479505	Rpl37a	0.417963	rps27	0.380523	rpl35a	0.279585		ASS1	2.455	ADSS	0.952
	RSL1D1	2.4128	Mrps2	0.476281	RPL21	0.417713	Rpl14	0.373376	rps21	0.270403		ACY3	2.037	CAD	0.947
	EIF3C	2.35161	rps24	0.469046	rps27a	0.413978	rps13	0.370497	MRPL49	0.195835		AGXT	1.658	GLS	0.823
	TARS	2.29226	EIF1AX	0.46853	Dhps	0.409884	MRPS16	0.364735	mrpl15	0.176355		GLUD1	1.644	GFPT2	0.741
	EIF3J	2.27027	MRPS6	0.467374	Rpl23a	0.405986	Rpl22l1	0.360944				GOT1	1.624	CPS1	0.675
	tbce	2.12602	naca	0.463887	RPL7	0.39781	rps15	0.35993				GFPT1	1.549
	EIF5	2.05767	rpl18	0.462995	mrps24	0.397718	rps2	0.342867				GOT2	1.463
	EEF2	2.04529	Eif2ak2	0.462058	MRPL13	0.397288	rpl30	0.337926				ALDH4A1	1.416
	Ribosome											Metabolsim of exnobiotics by cytochrome p450
	RPS18	1.703	RPS3A	0.942	RPL27A	0.751	RPS24	0.667	RPL27	0.561		DHDH	6.927	GSTA4	0.961
	RPL3	1.456	RPS19	0.929	RPL11	0.744	RPL31	0.655	RPL36	0.557		UGT2B17	3.871	UGT2A3	0.823
	RPL13	1.414	RPS25	0.913	RPL24	0.741	RPS27	0.655	RPS16	0.542		GSTP1	2.499	GSTK1	0.821
	FAU	1.231	RPLP1	0.905	RPL8	0.732	RPLP2	0.646	RPL35	0.542		GSTO1	2.456	MGST1	0.708
	RPL6	1.176	RPL22	0.882	RPL10A	0.73	RPL38	0.622	RPS20	0.535		UGT1A9	2.119	UGT2B15	0.638
	RPS9	1.165	RPL17	0.874	RPL35A	0.729	RPL21	0.622	RPL30	0.523		CYP1B1	2.113	MGST2	0.406
	RPL5	1.139	RPS5	0.865	RPS15	0.712	RPL14	0.615	RPL37A	0.515		EPHX1	1.87	GSTM3	0.273
	RPL10	1.108	RPS7	0.853	RPL13A	0.707	RPL15	0.611	RPS21	0.493		UGT2A1	1.715
	RPSA	1.087	RPL7A	0.818	UBA52	0.697	RPL23	0.607	RPS27A	0.477		ALDH3B1	1.601
	RPL12	1.05	RPS3	0.807	RPS11	0.692	RPL36A	0.596	MRPL13	0.465		ALDH3A1	1.575
	RPL7	1.021	RPS17	0.802	RPLP0	0.689	RPL18	0.588	RPS10	0.451		UGT1A6	1.55
	RPL37	1.013	RPS6	0.796	RPL26	0.687	RPL36AL	0.588	RPL39	0.411		GSTT1	1.504
	RPL18A	0.963	RPS23	0.785	RPS13	0.682	RPS12	0.581	RPS2	0.409		GSTZ1	1.063
	RPS8	0.963	RPS29	0.783	RPS15A	0.681	RPL32	0.575	RPL22L1	0.353		CYP1A1	1.014
	RPL19	0.955	RPL23A	0.781	RPL9	0.681	RPL28	0.573	RPL29	0.204		MGST3	0.994
	Mitosis (GO)									Cell cycle checkpoint (GO)
	ANAPC10	2.553	PCBP4	1.143	CENPE	0.828	MAD2L2	0.696		ERCC3	1.386	NBN	0.809	CDKN2B	0.586
	PPP5C	1.989	CDC23	1.13	TTN	0.817	NUMA1	0.684		BUB1	1.321	ATRIP	0.809	RAD9A	0.585
	ESPL1	1.874	CHMP1A	1.115	NBN	0.809	CETN1	0.677		TIPIN	1.318	FOXN3	0.761	TTK	0.561
	CDC27	1.704	PLK1	1.111	ANLN	0.802	TPX2	0.647		XPC	1.305	BUB1B	0.74	NAE1	0.464
	EREG	1.49	SUGT1	1.066	CDC16	0.767	CCNA2	0.646		RAD17	1.261	HUS1	0.738	FANCG	0.442
	CLIP1	1.453	RCC1	1.062	SMC4	0.759	NCAPH	0.641		SMC1A	1.157	RINT1	0.734	BIRC5	0.433
	BUB1	1.321	SMC3	1.05	DCTN3	0.756	AURKA	0.632		RB1	1.152	MAD2L1	0.713
	PIN1	1.274	PBRM1	1.044	NEK2	0.752	TRIAP1	0.611		CCNE2	1.144	ZW10	0.7
	RAD17	1.261	SSSCA1	1.034	NUSAP1	0.746	KNTC1	0.605		PCBP4	1.143	MAD2L2	0.696
	PRMT5	1.236	RAN	0.944	KIF22	0.744	CDKN2B	0.586		ERCC2	1.066	CDC6	0.674
	NOLC1	1.218	CIT	0.93	BUB1B	0.74	TTK	0.561		DDB1	0.922	CHEK1	0.649
	CDC25B	1.178	NDC80	0.891	RINT1	0.734	UBE2C	0.551		TGFB1	0.849	CCNA2	0.646
	KIF2C	1.176	TGFB1	0.849	MAD2L1	0.713	DCTN2	0.543		ATR	0.847	RAD1	0.645
	SMC1A	1.157	ATM	0.829	TARDBP	0.71	ANAPC11	0.454		ATM	0.829	TRIAP1	0.611
	ANAPC4	1.152	NEK6	0.828	ZW10	0.7	BIRC5	0.433		CDT1	0.821	KNTC1	0.605
	Mitotic cell cycle checkpoint (GO)					Steroid hormone biosynthesis					DNA integrity checkpoint (GO)
	BUB1	1.321	TTK	0.561		SRD5A2	18.33	SULT2B1	0.742		TIPIN	1.318	RAD9A	0.585
	RAD17	1.261				UGT2B17	3.871	SRD5A3	0.7		RAD17	1.261	NAE1	0.464
	PCBP4	1.143				CYP19A1	2.713	UGT2B15	0.638		PCBP4	1.143
	TGFB1	0.849				COMT	2.25	HSD17B12	0.627		ATR	0.847
	ATM	0.829				UGT1A9	2.119	HSD17B3	0.611		CDT1	0.821
	NBN	0.809				CYP1B1	2.113	HSD3B1	0.496		NBN	0.809
	BUB1B	0.74				CYP11A1	1.989	CYP7A1	0.295		ATRIP	0.809
	RINT1	0.734				CYP7B1	1.868				FOXN3	0.761
	MAD2L1	0.713				UGT2A1	1.715				HUS1	0.738
	ZW10	0.7				UGT1A6	1.55				RINT1	0.734
	MAD2L2	0.696				HSD11B2	1.232				CDC6	0.674
	CCNA2	0.646				CYP1A1	1.014				CHEK1	0.649
	TRIAP1	0.611				UGT2A3	0.823				CCNA2	0.646
	KNTC1	0.605				HSD17B6	0.76				RAD1	0.645
	CDKN2B	0.586				HSD17B8	0.754				TRIAP1	0.611
	Leukocyte transendothelial migration
	CXCL12	3.36471	EZR	2.31718
	CLDN4	3.29868	Ctnnb1	2.28147
	ITGB1	3.25485	ITGB2	2.11433
	MMP2	3.23399	CLDN10	2.10957
	PIK3R1	3.19102	CLDN18	2.0639
	OCLN	3.02411	PLCG2	0.464397
	Ctnnd1	2.98976	Cdc42	0.460807
	BCAR1	2.97792	PIK3CD	0.44942
	CLDN3	2.80954	Rap1b	0.439836
	MMP9	2.7262	JAM2	0.37985
	Gnai2	2.71443	MYLPF	0.332671
	VCL	2.64857	Cxcr4	0.329341
	Jam3	2.63906	CLDN6	0.325439
	actb	2.35597	CLDN1	0.235702
	RAPGEF3	2.3252	PTK2B	0.222642
