# Supplementary material for: Altered gene expression patterns of innate and adaptive immunity pathways in transgenic rainbow trout harboring Cecropin P1 transgene
Source: BMC Genomics. 2014 Oct 11;15(1):887. doi: 10.1186/1471-2164-15-887 (PMC4201688; doi:10.1186/1471-2164-15-887)
Supplement: Supplementary file 4 — Additional file 4: Primers for real-time RT-qPCR. (XLSX 15 KB) [file 12864_2014_6557_MOESM4_ESM.xlsx]

## Sheet: qPCR primers
Gene	Forward primer (5’-3’)	Reverse primer (5’-3’)	Accession number	Amplicon size
acyl-CoA oxidase 1, palmitoyl (ACOX1)	CTTCGACTACTGCGACGAAA	GTGGTAGGACTCGTGGACCT	BX077226	127
adaptor-related protein complex 1, mu 1 subunit (AP1M1)	AAGACGGTAGAGCTGGAGGA	AGGACATGAGCTCGGACTCT	CA360480	115
adaptor-related protein complex 1, sigma 2 subunit (AP1S2)	GAACTGTTGACCCTGGAGGT	TAAAGATGATGTCCGGCTGA	CA359253	88
Annexin A2-B (ANXA2-B)	CGACTAAAGTCCAACTGGCA	CTAATGCTGCTGGGTGTTGT	BX869105	145
Annexin A4 (ANXA4)	TCCTTTCGGTCTTCCTCATT	TGCCATTATGCCAGTGAGAT	CX262450	108
Baculoviral IAP repeat-containing protein 5 (BIRC5)	AAGCTGGATTCATCCACACA	AGCCCTCCAGTTCTTTGAGA	CX034016	81
beta-2-microglobulin (b2m)	TCGTTGTACTTGGGCTCATT	CTCACGTGACAGATCAGGGT	BT074080	121
Calreticulin (CALR)	AGAAGGTGGAGTCAGGCACT	AGGGTCCTTGATGGTCTTTG	AY372389	68
Carnitine O-palmitoyltransferase I, liver isoform (CPT1A)	GCTGTACGTGATTCCCACAC	CATAGCGTGAACCACATTCC	AJ606076	61
Cathepsin B (CTSB)	CCTGCCTCCTAATTCAAAGC	CTGGGAAACCAACCCTAAGA	AF358667	120
Cathepsin D precursor (CTSD)	TGCTGTAGGAGGAGAGCTGA	TGCGTGTGACGTTGACATAG	BX877650	83
cathepsin L (CTSL)	CAGGCACCTAAAGCTGTTGA	TTGCCAGTCTTCCTGAACTG	AF358668	134
Cathepsin O precursor (CTSO)	TTGAGCTGGCTGAAACAGAC	CAGCAAAGTCCTTCACCAAA	FP320018	127
Cathepsin S (CTSS)	TTGATTCCACCCGACCTAAT	CAAGGACAGCATGGTTTGTC	AF321836	90
Chemokine (C-X-C motif) ligand 12 (CXCL12)	AAAGGAAGGGAATTTGGTGA	TGCACATGTGGTCCAAATAA	BX321814	142
Claudin-6 (CLDN6)	AACCCGGTTACCTACATCCA	GCAACGTGTTCTTCAGCAGT	CA379216	71
collagen, type I, alpha 1 (COL1A1)	TCTTCAGGTCTCTGCAGGTG	CTGGAGGTAGACACCACCCT	AB008373	106
collagen, type XI, alpha 1 (COL11A1)	GTTCCAACAGACGAGTATGAGG	GCAATGGGAGACTGAGTTTG	CX257054	131
complement component 1, q subcomponent, C chain (C1qc)	CAACACAGAGACTGGACGCT	CCATCCAGTTTGAACACCAG	BX311811	105
complement component 6 (C6)	ACCCAGAGCAAGAGGAGTGT	CACTGGGACCTGGTTATGTG	BX881964	118
complement component 7 (C7)	CTGCATAGAGGGCCACTACA	GGTCCAGCTGTTGTTGTCAG	AJ566190	67
Cytochrome c1, heme protein, mitochondrial precursor (CYC1)	ATGCATTTAAGATATGGTTGCC	TGGAGTTGGGAAACACTTGA	CA373161	147
Cytochrome P450 27, mitochondrial precursor (CYP27A1)	GACGTTAACCGTATGCCGTA	GGGAAAGAAATGTCCTCCAA	CA372466	126
Cytochrome P450 2J2 (CYP2J2)	CATCAAACAGGATCGACTGG	CATGAGACACAGAGGATGGG	FP320640	137
Epoxide hydrolase 2 (EPHX2)	TCCAGTTGCTCACACCATTT	TGGTCTGTTCGTAGGACTGC	BX879122	143
eukaryotic translation elongation factor 1 delta (EEF1D)	GCGGTGACTGTTCAGTCTGT	GCCTCTTCATCCTCCTCATC	BX872258	86
Ezrin (EZR)	TTCCTCTCCAGTTCCGTTTC	TTCACCTGCAGGAAGAACAG	CA372791	100
fibronectin 1 (FN1)	TGACAGACCATGGGTAAGGA	GAATGCCTTCGACCTGAACT	BX075713	108
Group 10 secretory phospholipase A2 precursor (PLA2G10)	GATTCTGTGCAGGTGTGACC	AACAGCATCAGTGACGGGTA	CU073497	131
Group XIIB secretory phospholipase A2-like protein precursor (PLA2G12B)	TTTGAAGCCGTCAATGGATA	GCTCCTGCATCTGGTAGTCA	BX313388	127
Heat shock 70 kDa protein 4 (HSPA4)	CAGGACTCAACTGCCTACGA	GGGCAGGGAGATCTTGTTTA	CA380717	84
heat shock 70kDa protein 5 (glucose-regulated protein, 78kDa) (Hspa5)	CGACGAGGACAAGAAGTTGA	GAGCGAGTAGGCGTAGCTTT	AB196459	70
Integrin beta-7 precursor (ITGB7)	AGGCAGTGGTAGGAATCGTT	TTTGAGTGTCTTCCCAGCAG	GE832473	135
laminin, beta 2 (laminin S) (LAMB2)	AACAACCTGAACAGCACCAG	GTCGCATCATAGCATCCATC	CA349408	91
lipoprotein lipase (LPL)	TGAAGGTGCATTTCTTCAGC	TTCTCATCATGGGTTCCGTA	AF358669	85
mannose-binding lectin (protein C) 2, soluble (MBL2)	CGACGATGCTGTTCAGTTCT	TGAGCCATGCATTCTTCAAT	NM_001160481	119
Matrix Metallopeptidase 2 (MMP2)	CAAAGGTGCCCACTACTTCA	CCCAGCCAGTCCTTTGTAAT	AB021698	81
Matrix Metallopeptidase 9 (MMP9)	TTCACAGACATCGTCTTCGG	TGTCGTACTTCACGTATCCCA	CU071825	148
nascent polypeptide-associated complex alpha subunit (naca)	CAGGTGAAACCACCACAGAG	GAGTCCTGCTCCTCCAAGTC	BT073652	121
NEDD8-activating enzyme E1 regulatory subunit (NAE1)	CGCTGTATTCTTCAGCCAGA	TCCTGCAGTCTGTTGGAAAG	CR375778	120
Occludin (OCLN)	ACAAGAGGGAGTTTGATGCC	GTCTCGTCCAGTGTGTCCAG	CR374022	115
peroxisome proliferator-activated receptor alpha (ppara)	GACCAGGTGACTCTGCTGAA	CCTTGTTCATACACGATGCC	HM536190	73
peroxisome proliferator-activated receptor gamma (Pparg)	GCCAGTACTGTCGCTTTCAG	TCCATAAACTCAGCCAGCAG	BX299975	112
phosphoenolpyruvate carboxykinase (PCK1)	TGGAGGATATCAGGGCCTAC	CACCCTGTGCTCAAGACACT	BX863654	92
phospholipid transfer protein (PLTP)	AGGCCTCGAAATGTTGAAGT	TTCATCTCTGGCATGGTGAT	BX871041	78
Proteasome subunit beta type-6 precursor (PSMB6)	CAAAGGAGTTAGCACAGGCA	TGGATCAGCTTGTTGATGGT	BT073847	129
Proteasome subunit beta type-7 precursor (PSMB7)	ATGACACACAGGTCCACGTT	ATGGAGCTGGAAGAGGCTAA	BT073971	98
protein disulfide isomerase family A, member 3 (PDIA3)	TCCAGGACAACATCTTTGGA	TTACCCGGTTCCTCCAGTAG	TC197087	144
retinoid X receptor (RXRg)	CAAGCTGATAGGAGATACGCC	CTTCATAGCAGTTGTACTCTGGG	GE838199	150
ribosomal protein L36 (rpl36)	ACACACTCCAGCCTCAACAC	GAAAGGATTCCCTCTACGCA	BX863608	133
ribosomal protein S13 (rps13)	ACAGAAAGGACAAGGATGCC	TTATGCCACCAGAGCAGAAG	CA376449	143
ribosomal protein S7 (rps7)	CTTCGTTGCACAGAGGAGAA	CTGGGACGCTTCTGCTTATT	AF543540	76
Translation initiation factor eIF-2B subunit alpha (E1F2B1)	TCTATGTTATCCGCCACAGC	CATGAGGCCCATCTTGGTA	CU063083	105
Very long-chain acyl-CoA synthetase (SLC27A2)	GCAGCGATCAAACTGAAAGA	AGCCAGGGAATTCTGTATGC	BX308485	120
